# Supplementary material for: Development and evaluation of a core genome multilocus typing scheme for whole-genome sequence-based typing of Acinetobacter baumannii
Source: PLoS One. 2017 Jun 8;12(6):e0179228. doi: 10.1371/journal.pone.0179228 (PMC5464626; doi:10.1371/journal.pone.0179228)
Supplement: S1 Table — (XLSX) [file pone.0179228.s002.xlsx]

## Sheet: BAPS-partitions A. baumannii
Supp. Table 1: List of BAPS partitioning results per Oxford MLST sequence Type
ST	Line	gltA	gyrB	gdhB	recA	cpn60	gpi	rpoD	1	2	3	4	5	6	7	p	Partition
17	17	1	12	12	11	4	10	3	1.00	0.00	0.00	0.00	0.00	0.00	0.00	1	1
65	65	28	38	45	1	16	40	5	1.00	0.00	0.00	0.00	0.00	0.00	0.00	1	1
81	81	1	54	59	11	4	69	45	1.00	0.00	0.00	0.00	0.00	0.00	0.00	1	1
94	94	2	12	12	1	1	4	4	1.00	0.00	0.00	0.00	0.00	0.00	0.00	1	1
96	96	1	43	50	31	1	50	26	1.00	0.00	0.00	0.00	0.00	0.00	0.00	1	1
97	97	1	17	8	10	28	51	38	1.00	0.00	0.00	0.00	0.00	0.00	0.00	1	1
99	99	1	15	8	10	28	3	32	1.00	0.00	0.00	0.00	0.00	0.00	0.00	1	1
100	100	1	15	8	10	28	55	32	1.00	0.00	0.00	0.00	0.00	0.00	0.00	1	1
103	103	12	17	12	1	29	3	39	1.00	0.00	0.00	0.00	0.00	0.00	0.00	1	1
104	104	12	17	12	1	29	57	39	1.00	0.00	0.00	0.00	0.00	0.00	0.00	1	1
107	107	1	17	12	1	29	57	39	1.00	0.00	0.00	0.00	0.00	0.00	0.00	1	1
110	110	1	15	2	28	1	52	32	1.00	0.00	0.00	0.00	0.00	0.00	0.00	1	1
112	112	1	12	56	36	1	61	26	1.00	0.00	0.00	0.00	0.00	0.00	0.00	1	1
113	113	1	15	8	10	28	56	32	1.00	0.00	0.00	0.00	0.00	0.00	0.00	1	1
114	114	1	15	8	10	28	57	32	1.00	0.00	0.00	0.00	0.00	0.00	0.00	1	1
115	115	2	1	12	1	1	4	5	1.00	0.00	0.00	0.00	0.00	0.00	0.00	1	1
121	121	1	17	8	10	28	63	32	1.00	0.00	0.00	0.00	0.00	0.00	0.00	1	1
127	127	1	33	57	11	26	11	6	1.00	0.00	0.00	0.00	0.00	0.00	0.00	1	1
128	128	2	44	58	1	1	54	41	1.00	0.00	0.00	0.00	0.00	0.00	0.00	1	1
133	133	12	17	12	1	29	67	39	1.00	0.00	0.00	0.00	0.00	0.00	0.00	1	1
144	144	21	35	2	28	22	52	4	1.00	0.00	0.00	0.00	0.00	0.00	0.00	1	1
145	145	21	35	2	28	1	52	4	1.00	0.00	0.00	0.00	0.00	0.00	0.00	1	1
147	147	1	54	62	31	4	55	45	1.00	0.00	0.00	0.00	0.00	0.00	0.00	1	1
152	152	1	15	56	1	1	72	45	1.00	0.00	0.00	0.00	0.00	0.00	0.00	1	1
155	155	1	57	78	12	1	25	51	1.00	0.00	0.00	0.00	0.00	0.00	0.00	1	1
156	156	1	15	2	28	1	25	32	1.00	0.00	0.00	0.00	0.00	0.00	0.00	1	1
157	157	1	31	79	43	4	25	50	1.00	0.00	0.00	0.00	0.00	0.00	0.00	1	1
159	159	1	57	78	12	1	10	51	1.00	0.00	0.00	0.00	0.00	0.00	0.00	1	1
172	172	1	34	80	28	1	72	45	1.00	0.00	0.00	0.00	0.00	0.00	0.00	1	1
177	177	33	21	12	49	1	54	7	1.00	0.00	0.00	0.00	0.00	0.00	0.00	1	1
183	183	1	17	56	1	1	91	26	1.00	0.00	0.00	0.00	0.00	0.00	0.00	1	1
184	184	36	31	59	28	4	54	4	1.00	0.00	0.00	0.00	0.00	0.00	0.00	1	1
188	188	31	33	67	40	16	58	7	1.00	0.00	0.00	0.00	0.00	0.00	0.00	1	1
194	194	1	15	4	11	4	58	4	1.00	0.00	0.00	0.00	0.00	0.00	0.00	1	1
196	196	2	21	12	32	26	63	5	1.00	0.00	0.00	0.00	0.00	0.00	0.00	1	1
205	205	1	17	8	10	28	99	32	1.00	0.00	0.00	0.00	0.00	0.00	0.00	1	1
212	212	1	15	8	10	28	56	9	1.00	0.00	0.00	0.00	0.00	0.00	0.00	1	1
213	213	1	52	8	10	28	55	32	1.00	0.00	0.00	0.00	0.00	0.00	0.00	1	1
221	221	33	57	67	10	1	103	6	1.00	0.00	0.00	0.00	0.00	0.00	0.00	1	1
222	222	21	12	40	26	32	157	4	1.00	0.00	0.00	0.00	0.00	0.00	0.00	1	1
225	225	12	17	12	1	29	99	39	1.00	0.00	0.00	0.00	0.00	0.00	0.00	1	1
227	227	1	15	8	10	28	99	32	1.00	0.00	0.00	0.00	0.00	0.00	0.00	1	1
229	229	1	15	2	28	1	107	32	1.00	0.00	0.00	0.00	0.00	0.00	0.00	1	1
236	236	12	17	12	1	29	102	39	1.00	0.00	0.00	0.00	0.00	0.00	0.00	1	1
258	258	1	15	8	10	28	110	32	1.00	0.00	0.00	0.00	0.00	0.00	0.00	1	1
271	270	1	12	40	26	22	117	5	1.00	0.00	0.00	0.00	0.00	0.00	0.00	1	1
272	271	1	12	65	45	4	4	26	1.00	0.00	0.00	0.00	0.00	0.00	0.00	1	1
273	272	1	12	65	45	4	122	26	1.00	0.00	0.00	0.00	0.00	0.00	0.00	1	1
279	278	1	15	62	31	4	72	45	1.00	0.00	0.00	0.00	0.00	0.00	0.00	1	1
283	282	1	17	6	1	4	56	6	1.00	0.00	0.00	0.00	0.00	0.00	0.00	1	1
284	283	1	17	6	1	47	56	6	1.00	0.00	0.00	0.00	0.00	0.00	0.00	1	1
285	284	1	17	65	45	4	55	26	1.00	0.00	0.00	0.00	0.00	0.00	0.00	1	1
289	288	1	35	64	37	4	132	30	1.00	0.00	0.00	0.00	0.00	0.00	0.00	1	1
295	294	1	54	62	31	4	50	45	1.00	0.00	0.00	0.00	0.00	0.00	0.00	1	1
299	297	1	74	6	1	4	125	6	1.00	0.00	0.00	0.00	0.00	0.00	0.00	1	1
300	298	1	76	106	46	1	131	5	1.00	0.00	0.00	0.00	0.00	0.00	0.00	1	1
305	303	2	1	12	1	4	67	6	1.00	0.00	0.00	0.00	0.00	0.00	0.00	1	1
317	315	15	72	2	12	4	64	6	1.00	0.00	0.00	0.00	0.00	0.00	0.00	1	1
330	328	28	17	45	1	16	4	2	1.00	0.00	0.00	0.00	0.00	0.00	0.00	1	1
331	329	28	38	45	1	16	4	2	1.00	0.00	0.00	0.00	0.00	0.00	0.00	1	1
332	330	28	38	45	1	16	40	2	1.00	0.00	0.00	0.00	0.00	0.00	0.00	1	1
334	332	33	12	59	11	32	11	5	1.00	0.00	0.00	0.00	0.00	0.00	0.00	1	1
335	333	33	17	12	49	1	54	4	1.00	0.00	0.00	0.00	0.00	0.00	0.00	1	1
337	335	37	53	67	6	42	64	7	1.00	0.00	0.00	0.00	0.00	0.00	0.00	1	1
342	340	48	48	58	42	36	54	41	1.00	0.00	0.00	0.00	0.00	0.00	0.00	1	1
352	350	28	38	45	1	16	144	3	1.00	0.00	0.00	0.00	0.00	0.00	0.00	1	1
359	357	21	38	127	1	4	146	43	1.00	0.00	0.00	0.00	0.00	0.00	0.00	1	1
361	359	18	87	2	28	1	72	71	1.00	0.00	0.00	0.00	0.00	0.00	0.00	1	1
363	361	51	54	49	11	48	25	4	1.00	0.00	0.00	0.00	0.00	0.00	0.00	1	1
364	362	1	15	2	28	1	40	32	1.00	0.00	0.00	0.00	0.00	0.00	0.00	1	1
373	369	1	12	12	11	4	103	3	1.00	0.00	0.00	0.00	0.00	0.00	0.00	1	1
377	372	1	12	56	1	1	61	45	1.00	0.00	0.00	0.00	0.00	0.00	0.00	1	1
386	380	31	33	67	40	1	102	7	1.00	0.00	0.00	0.00	0.00	0.00	0.00	1	1
390	384	31	33	67	40	1	58	7	1.00	0.00	0.00	0.00	0.00	0.00	0.00	1	1
391	385	1	15	13	12	4	102	2	1.00	0.00	0.00	0.00	0.00	0.00	0.00	1	1
401	395	21	35	2	28	1	55	4	1.00	0.00	0.00	0.00	0.00	0.00	0.00	1	1
402	396	12	17	12	1	29	56	39	1.00	0.00	0.00	0.00	0.00	0.00	0.00	1	1
408	402	18	14	2	28	11	107	5	1.00	0.00	0.00	0.00	0.00	0.00	0.00	1	1
410	404	24	46	96	11	16	40	26	1.00	0.00	0.00	0.00	0.00	0.00	0.00	1	1
411	405	13	15	2	28	1	55	32	1.00	0.00	0.00	0.00	0.00	0.00	0.00	1	1
412	406	1	34	80	28	1	52	45	1.00	0.00	0.00	0.00	0.00	0.00	0.00	1	1
414	408	2	35	45	48	1	11	5	1.00	0.00	0.00	0.00	0.00	0.00	0.00	1	1
424	418	1	17	8	10	28	117	32	1.00	0.00	0.00	0.00	0.00	0.00	0.00	1	1
427	421	1	31	12	11	4	25	3	1.00	0.00	0.00	0.00	0.00	0.00	0.00	1	1
428	422	21	15	2	28	1	52	4	1.00	0.00	0.00	0.00	0.00	0.00	0.00	1	1
429	423	1	34	56	1	4	144	45	1.00	0.00	0.00	0.00	0.00	0.00	0.00	1	1
430	424	1	31	49	10	1	103	4	1.00	0.00	0.00	0.00	0.00	0.00	0.00	1	1
440	434	1	15	2	28	1	148	32	1.00	0.00	0.00	0.00	0.00	0.00	0.00	1	1
458	452	33	12	40	26	32	150	5	1.00	0.00	0.00	0.00	0.00	0.00	0.00	1	1
459	453	1	12	6	1	4	55	45	1.00	0.00	0.00	0.00	0.00	0.00	0.00	1	1
462	455	31	33	59	40	16	142	7	1.00	0.00	0.00	0.00	0.00	0.00	0.00	1	1
466	459	1	15	13	12	4	97	2	1.00	0.00	0.00	0.00	0.00	0.00	0.00	1	1
472	465	1	17	6	1	4	99	6	1.00	0.00	0.00	0.00	0.00	0.00	0.00	1	1
474	467	1	15	66	1	4	144	41	1.00	0.00	0.00	0.00	0.00	0.00	0.00	1	1
476	469	35	50	42	49	48	157	5	1.00	0.00	0.00	0.00	0.00	0.00	0.00	1	1
480	473	1	34	80	28	1	160	45	1.00	0.00	0.00	0.00	0.00	0.00	0.00	1	1
481	474	1	12	67	6	50	159	6	1.00	0.00	0.00	0.00	0.00	0.00	0.00	1	1
483	476	24	1	129	11	49	16	26	1.00	0.00	0.00	0.00	0.00	0.00	0.00	1	1
484	477	1	91	130	1	36	110	72	1.00	0.00	0.00	0.00	0.00	0.00	0.00	1	1
485	478	33	12	59	11	32	158	5	1.00	0.00	0.00	0.00	0.00	0.00	0.00	1	1
487	480	1	15	12	6	28	3	38	1.00	0.00	0.00	0.00	0.00	0.00	0.00	1	1
488	481	1	15	12	1	28	3	32	1.00	0.00	0.00	0.00	0.00	0.00	0.00	1	1
499	492	24	92	96	11	49	162	26	1.00	0.00	0.00	0.00	0.00	0.00	0.00	1	1
501	494	10	12	13	12	4	102	2	1.00	0.00	0.00	0.00	0.00	0.00	0.00	1	1
506	499	1	15	8	10	28	2	32	1.00	0.00	0.00	0.00	0.00	0.00	0.00	1	1
507	500	1	17	8	10	28	56	32	1.00	0.00	0.00	0.00	0.00	0.00	0.00	1	1
519	512	1	34	56	1	1	55	26	1.00	0.00	0.00	0.00	0.00	0.00	0.00	1	1
520	513	1	72	12	11	4	54	3	1.00	0.00	0.00	0.00	0.00	0.00	0.00	1	1
521	514	1	12	59	28	4	69	45	1.00	0.00	0.00	0.00	0.00	0.00	0.00	1	1
524	517	1	12	56	1	1	11	26	1.00	0.00	0.00	0.00	0.00	0.00	0.00	1	1
529	522	1	15	13	12	4	50	2	1.00	0.00	0.00	0.00	0.00	0.00	0.00	1	1
553	546	21	35	2	28	1	157	4	1.00	0.00	0.00	0.00	0.00	0.00	0.00	1	1
554	547	1	31	12	11	4	103	3	1.00	0.00	0.00	0.00	0.00	0.00	0.00	1	1
574	567	33	12	40	26	32	107	5	1.00	0.00	0.00	0.00	0.00	0.00	0.00	1	1
580	573	1	15	13	12	12	142	2	1.00	0.00	0.00	0.00	0.00	0.00	0.00	1	1
582	575	1	15	13	12	4	142	2	1.00	0.00	0.00	0.00	0.00	0.00	0.00	1	1
587	580	1	12	103	28	22	107	43	1.00	0.00	0.00	0.00	0.00	0.00	0.00	1	1
589	582	1	35	12	11	4	10	3	1.00	0.00	0.00	0.00	0.00	0.00	0.00	1	1
590	583	1	12	12	11	4	55	3	1.00	0.00	0.00	0.00	0.00	0.00	0.00	1	1
593	586	1	17	8	6	1	125	14	1.00	0.00	0.00	0.00	0.00	0.00	0.00	1	1
594	587	33	35	2	28	32	54	5	1.00	0.00	0.00	0.00	0.00	0.00	0.00	1	1
596	589	33	12	59	11	32	72	5	1.00	0.00	0.00	0.00	0.00	0.00	0.00	1	1
600	593	1	34	80	28	4	55	45	1.00	0.00	0.00	0.00	0.00	0.00	0.00	1	1
601	594	36	34	62	31	22	54	4	1.00	0.00	0.00	0.00	0.00	0.00	0.00	1	1
604	597	1	34	12	6	1	55	30	1.00	0.00	0.00	0.00	0.00	0.00	0.00	1	1
605	598	51	31	49	11	48	25	4	1.00	0.00	0.00	0.00	0.00	0.00	0.00	1	1
606	599	1	43	12	11	1	54	3	1.00	0.00	0.00	0.00	0.00	0.00	0.00	1	1
607	600	1	34	12	6	1	55	45	1.00	0.00	0.00	0.00	0.00	0.00	0.00	1	1
608	601	1	34	56	1	1	72	26	1.00	0.00	0.00	0.00	0.00	0.00	0.00	1	1
609	602	33	12	40	26	32	72	5	1.00	0.00	0.00	0.00	0.00	0.00	0.00	1	1
610	603	1	34	56	1	4	55	45	1.00	0.00	0.00	0.00	0.00	0.00	0.00	1	1
613	606	15	48	58	42	36	54	41	1.00	0.00	0.00	0.00	0.00	0.00	0.00	1	1
616	609	1	72	12	11	4	54	4	1.00	0.00	0.00	0.00	0.00	0.00	0.00	1	1
617	610	21	35	2	28	1	72	4	1.00	0.00	0.00	0.00	0.00	0.00	0.00	1	1
622	615	1	12	40	26	1	117	5	1.00	0.00	0.00	0.00	0.00	0.00	0.00	1	1
623	616	1	31	49	10	1	10	4	1.00	0.00	0.00	0.00	0.00	0.00	0.00	1	1
625	618	1	12	12	11	4	52	3	1.00	0.00	0.00	0.00	0.00	0.00	0.00	1	1
627	620	1	31	2	28	1	55	5	1.00	0.00	0.00	0.00	0.00	0.00	0.00	1	1
629	622	33	31	2	28	1	77	5	1.00	0.00	0.00	0.00	0.00	0.00	0.00	1	1
630	623	51	12	49	11	48	54	4	1.00	0.00	0.00	0.00	0.00	0.00	0.00	1	1
637	629	1	15	2	28	1	72	32	1.00	0.00	0.00	0.00	0.00	0.00	0.00	1	1
638	630	36	31	8	31	22	54	4	1.00	0.00	0.00	0.00	0.00	0.00	0.00	1	1
639	631	31	45	8	6	28	72	6	1.00	0.00	0.00	0.00	0.00	0.00	0.00	1	1
640	632	28	38	45	1	16	55	2	1.00	0.00	0.00	0.00	0.00	0.00	0.00	1	1
645	637	33	12	135	26	32	175	5	1.00	0.00	0.00	0.00	0.00	0.00	0.00	1	1
646	638	18	35	135	6	4	144	50	1.00	0.00	0.00	0.00	0.00	0.00	0.00	1	1
653	645	34	97	68	41	34	172	4	1.00	0.00	0.00	0.00	0.00	0.00	0.00	1	1
654	646	1	54	135	6	4	144	45	1.00	0.00	0.00	0.00	0.00	0.00	0.00	1	1
668	660	1	98	56	1	1	55	26	1.00	0.00	0.00	0.00	0.00	0.00	0.00	1	1
682	674	33	31	2	28	1	111	5	1.00	0.00	0.00	0.00	0.00	0.00	0.00	1	1
692	684	12	17	12	1	29	144	39	1.00	0.00	0.00	0.00	0.00	0.00	0.00	1	1
693	685	21	15	2	28	4	107	4	1.00	0.00	0.00	0.00	0.00	0.00	0.00	1	1
694	686	12	17	12	1	28	110	39	1.00	0.00	0.00	0.00	0.00	0.00	0.00	1	1
696	688	1	34	80	28	1	144	45	1.00	0.00	0.00	0.00	0.00	0.00	0.00	1	1
697	689	1	34	56	1	1	157	26	1.00	0.00	0.00	0.00	0.00	0.00	0.00	1	1
699	691	21	35	2	28	1	144	4	1.00	0.00	0.00	0.00	0.00	0.00	0.00	1	1
701	693	1	34	62	31	4	61	45	1.00	0.00	0.00	0.00	0.00	0.00	0.00	1	1
703	695	36	12	62	31	22	54	4	1.00	0.00	0.00	0.00	0.00	0.00	0.00	1	1
705	697	33	31	2	28	1	191	5	1.00	0.00	0.00	0.00	0.00	0.00	0.00	1	1
706	698	60	17	140	1	4	54	4	1.00	0.00	0.00	0.00	0.00	0.00	0.00	1	1
707	699	33	31	2	28	1	54	5	1.00	0.00	0.00	0.00	0.00	0.00	0.00	1	1
717	709	61	12	2	28	1	158	5	1.00	0.00	0.00	0.00	0.00	0.00	0.00	1	1
722	714	1	34	12	6	1	107	45	1.00	0.00	0.00	0.00	0.00	0.00	0.00	1	1
734	726	1	15	59	28	4	157	45	1.00	0.00	0.00	0.00	0.00	0.00	0.00	1	1
739	731	1	15	59	28	4	144	45	1.00	0.00	0.00	0.00	0.00	0.00	0.00	1	1
741	733	21	35	2	28	1	107	4	1.00	0.00	0.00	0.00	0.00	0.00	0.00	1	1
743	735	1	15	56	1	1	61	45	1.00	0.00	0.00	0.00	0.00	0.00	0.00	1	1
752	744	1	17	62	31	4	158	45	1.00	0.00	0.00	0.00	0.00	0.00	0.00	1	1
753	745	1	57	78	12	1	103	51	1.00	0.00	0.00	0.00	0.00	0.00	0.00	1	1
756	748	12	12	12	1	29	3	39	1.00	0.00	0.00	0.00	0.00	0.00	0.00	1	1
757	749	1	12	8	10	28	57	32	1.00	0.00	0.00	0.00	0.00	0.00	0.00	1	1
759	751	21	12	2	28	4	157	4	1.00	0.00	0.00	0.00	0.00	0.00	0.00	1	1
760	752	1	31	12	11	4	157	3	1.00	0.00	0.00	0.00	0.00	0.00	0.00	1	1
762	754	1	17	8	10	28	102	32	1.00	0.00	0.00	0.00	0.00	0.00	0.00	1	1
763	755	1	44	8	10	28	140	32	1.00	0.00	0.00	0.00	0.00	0.00	0.00	1	1
766	758	18	15	2	6	4	3	50	1.00	0.00	0.00	0.00	0.00	0.00	0.00	1	1
776	768	2	21	107	32	26	198	5	1.00	0.00	0.00	0.00	0.00	0.00	0.00	1	1
783	775	1	15	8	10	28	195	32	1.00	0.00	0.00	0.00	0.00	0.00	0.00	1	1
803	795	1	1	13	12	4	201	2	1.00	0.00	0.00	0.00	0.00	0.00	0.00	1	1
815	807	21	53	2	28	1	172	45	1.00	0.00	0.00	0.00	0.00	0.00	0.00	1	1
819	811	21	15	2	28	1	107	4	1.00	0.00	0.00	0.00	0.00	0.00	0.00	1	1
821	813	18	15	2	28	1	107	26	1.00	0.00	0.00	0.00	0.00	0.00	0.00	1	1
831	823	21	35	2	12	1	72	4	1.00	0.00	0.00	0.00	0.00	0.00	0.00	1	1
836	828	18	48	58	42	4	54	26	1.00	0.00	0.00	0.00	0.00	0.00	0.00	1	1
845	837	21	35	2	28	1	172	45	1.00	0.00	0.00	0.00	0.00	0.00	0.00	1	1
852	844	33	12	40	26	32	157	5	1.00	0.00	0.00	0.00	0.00	0.00	0.00	1	1
855	847	35	12	64	37	22	208	30	1.00	0.00	0.00	0.00	0.00	0.00	0.00	1	1
860	852	37	53	67	6	42	200	7	1.00	0.00	0.00	0.00	0.00	0.00	0.00	1	1
862	854	31	33	67	40	1	142	7	1.00	0.00	0.00	0.00	0.00	0.00	0.00	1	1
867	859	1	12	59	28	4	172	45	1.00	0.00	0.00	0.00	0.00	0.00	0.00	1	1
871	863	36	57	62	31	22	103	4	1.00	0.00	0.00	0.00	0.00	0.00	0.00	1	1
873	865	18	87	2	28	1	157	71	1.00	0.00	0.00	0.00	0.00	0.00	0.00	1	1
874	866	1	52	56	1	4	140	45	1.00	0.00	0.00	0.00	0.00	0.00	0.00	1	1
877	869	21	12	2	28	1	107	4	1.00	0.00	0.00	0.00	0.00	0.00	0.00	1	1
878	870	28	38	45	1	16	110	2	1.00	0.00	0.00	0.00	0.00	0.00	0.00	1	1
880	872	1	12	56	1	1	142	26	1.00	0.00	0.00	0.00	0.00	0.00	0.00	1	1
881	873	1	54	59	28	4	162	45	1.00	0.00	0.00	0.00	0.00	0.00	0.00	1	1
13	13	1	7	8	9	1	4	14	0.99	0.00	0.00	0.00	0.00	0.01	0.00	0.74	1
41	41	1	31	31	24	4	10	21	0.99	0.00	0.01	0.00	0.00	0.00	0.00	0.74	1
62	62	21	31	35	24	1	25	23	0.99	0.00	0.01	0.00	0.00	0.00	0.00	0.74	1
80	80	34	12	68	41	34	10	4	0.99	0.01	0.00	0.00	0.00	0.00	0.00	0.74	1
116	116	1	15	4	11	4	4	2	0.99	0.00	0.00	0.01	0.00	0.00	0.00	0.74	1
158	158	21	35	2	28	1	85	4	0.99	0.01	0.00	0.00	0.00	0.00	0.00	0.74	1
163	163	33	12	40	26	32	91	5	0.99	0.00	0.00	0.00	0.00	0.01	0.00	0.74	1
178	178	31	61	59	46	16	58	6	0.99	0.01	0.00	0.00	0.00	0.00	0.00	0.74	1
182	182	35	60	12	11	26	11	48	0.99	0.00	0.00	0.00	0.00	0.00	0.01	0.74	1
209	209	1	15	8	39	28	56	32	0.99	0.01	0.00	0.00	0.00	0.00	0.00	0.74	1
246	246	10	12	4	11	4	55	5	0.99	0.00	0.00	0.01	0.00	0.00	0.00	0.74	1
294	293	1	52	94	11	1	117	26	0.99	0.01	0.00	0.00	0.00	0.00	0.00	0.74	1
316	314	15	17	2	12	4	64	6	0.99	0.01	0.00	0.00	0.00	0.00	0.00	0.74	1
319	317	21	49	104	11	1	128	30	0.99	0.00	0.00	0.01	0.00	0.00	0.00	0.74	1
383	377	1	12	56	1	4	149	45	0.99	0.00	0.00	0.00	0.00	0.01	0.00	0.74	1
389	383	1	7	8	11	1	4	14	0.99	0.00	0.00	0.00	0.00	0.01	0.00	0.74	1
404	398	12	17	12	1	29	3	32	0.99	0.01	0.00	0.00	0.00	0.00	0.00	0.74	1
471	464	1	12	56	1	1	149	26	0.99	0.00	0.00	0.00	0.00	0.01	0.00	0.74	1
482	475	1	90	6	1	36	102	6	0.99	0.01	0.00	0.00	0.00	0.00	0.00	0.74	1
518	511	31	45	8	6	30	72	6	0.99	0.00	0.00	0.00	0.00	0.00	0.01	0.74	1
528	521	1	12	12	11	4	25	3	0.99	0.00	0.00	0.01	0.00	0.00	0.00	0.74	1
599	592	1	34	56	1	1	66	4	0.99	0.01	0.00	0.00	0.00	0.00	0.00	0.74	1
618	611	34	12	68	41	32	10	4	0.99	0.01	0.00	0.00	0.00	0.00	0.00	0.74	1
661	653	10	12	4	11	4	144	5	0.99	0.00	0.00	0.01	0.00	0.00	0.00	0.74	1
731	723	2	17	12	1	57	102	6	0.99	0.01	0.00	0.00	0.00	0.00	0.00	0.74	1
775	767	10	12	4	11	4	102	5	0.99	0.00	0.00	0.01	0.00	0.00	0.00	0.74	1
826	818	1	72	12	11	4	10	3	0.99	0.01	0.00	0.00	0.00	0.00	0.00	0.74	1
890	882	1	12	56	1	1	149	45	0.99	0.00	0.00	0.00	0.00	0.01	0.00	0.74	1
72	72	1	15	2	28	1	55	4	0.98	0.02	0.00	0.00	0.00	0.00	0.00	0.64	1
105	105	31	45	8	6	30	53	6	0.98	0.00	0.00	0.01	0.00	0.00	0.01	0.64	1
160	160	1	56	2	44	1	52	6	0.98	0.00	0.01	0.00	0.00	0.01	0.00	0.64	1
168	168	1	12	65	45	4	88	26	0.98	0.02	0.00	0.00	0.00	0.00	0.00	0.64	1
215	215	12	17	12	1	26	3	7	0.98	0.02	0.00	0.00	0.00	0.00	0.00	0.64	1
276	275	1	15	2	28	1	104	32	0.98	0.00	0.00	0.00	0.00	0.02	0.00	0.64	1
303	301	1	82	112	1	1	135	66	0.98	0.00	0.00	0.00	0.00	0.00	0.02	0.64	1
403	397	2	12	73	59	1	56	47	0.98	0.02	0.00	0.00	0.00	0.00	0.00	0.64	1
409	403	1	15	2	28	11	58	32	0.98	0.02	0.00	0.00	0.00	0.00	0.00	0.64	1
453	447	21	12	2	28	1	144	4	0.98	0.02	0.00	0.00	0.00	0.00	0.00	0.64	1
478	471	33	89	40	26	32	91	5	0.98	0.00	0.01	0.00	0.00	0.01	0.00	0.64	1
498	491	10	12	4	11	4	142	5	0.98	0.00	0.00	0.02	0.00	0.00	0.00	0.64	1
614	607	1	15	2	44	1	52	32	0.98	0.00	0.00	0.00	0.00	0.02	0.00	0.64	1
663	655	1	50	13	6	4	178	42	0.98	0.00	0.00	0.02	0.00	0.00	0.00	0.64	1
889	881	1	110	2	11	48	149	6	0.98	0.00	0.00	0.00	0.00	0.02	0.00	0.64	1
161	161	21	12	2	28	1	86	4	0.97	0.00	0.00	0.00	0.00	0.03	0.00	0.54	1
186	186	38	59	80	48	18	58	43	0.97	0.01	0.00	0.00	0.00	0.02	0.00	0.54	1
252	252	1	49	38	12	31	56	4	0.97	0.03	0.00	0.00	0.00	0.00	0.00	0.54	1
333	331	29	41	48	11	1	137	6	0.97	0.01	0.00	0.00	0.00	0.00	0.02	0.54	1
413	407	1	17	6	1	4	116	6	0.97	0.03	0.00	0.00	0.00	0.00	0.00	0.54	1
659	651	1	49	38	60	31	99	4	0.97	0.03	0.00	0.00	0.00	0.00	0.00	0.54	1
690	682	1	15	2	28	1	99	32	0.97	0.03	0.00	0.00	0.00	0.00	0.00	0.54	1
691	683	1	15	2	28	1	110	32	0.97	0.03	0.00	0.00	0.00	0.00	0.00	0.54	1
709	701	18	87	2	28	1	192	71	0.97	0.00	0.00	0.00	0.00	0.03	0.00	0.54	1
749	741	29	41	48	11	1	171	6	0.97	0.01	0.00	0.00	0.00	0.00	0.02	0.54	1
816	808	21	15	2	28	1	104	4	0.97	0.00	0.00	0.00	0.00	0.03	0.00	0.54	1
849	841	64	53	4	11	4	142	5	0.97	0.00	0.00	0.03	0.00	0.00	0.00	0.54	1
893	885	36	31	59	28	4	103	4	0.97	0.03	0.00	0.00	0.00	0.00	0.00	0.54	1
14	14	1	10	8	6	1	4	14	0.96	0.04	0.00	0.00	0.00	0.00	0.00	0.5	1
36	36	1	15	2	28	1	44	32	0.96	0.00	0.00	0.03	0.00	0.01	0.00	0.5	1
79	79	34	12	68	41	32	7	46	0.96	0.04	0.00	0.00	0.00	0.00	0.00	0.5	1
247	247	10	12	4	11	4	58	5	0.96	0.00	0.00	0.04	0.00	0.00	0.00	0.5	1
321	319	21	85	12	12	26	56	68	0.96	0.04	0.00	0.00	0.00	0.00	0.00	0.5	1
490	483	1	15	2	28	1	102	32	0.96	0.04	0.00	0.00	0.00	0.00	0.00	0.5	1
509	502	2	76	40	12	1	3	5	0.96	0.04	0.00	0.00	0.00	0.00	0.00	0.5	1
746	738	33	89	40	26	32	104	5	0.96	0.00	0.01	0.00	0.00	0.03	0.00	0.5	1
813	805	1	15	2	28	1	158	32	0.96	0.04	0.00	0.00	0.00	0.00	0.00	0.5	1
847	839	28	38	45	1	30	66	2	0.96	0.04	0.00	0.00	0.00	0.00	0.00	0.5	1
888	880	1	34	12	2	1	205	45	0.96	0.04	0.00	0.00	0.00	0.00	0.00	0.5	1
60	60	2	21	12	32	26	39	2	0.95	0.00	0.00	0.05	0.00	0.00	0.00	0.42	1
66	66	28	38	45	31	16	30	5	0.95	0.00	0.00	0.05	0.00	0.00	0.00	0.42	1
185	185	37	53	13	47	32	64	52	0.95	0.00	0.01	0.00	0.00	0.04	0.00	0.42	1
274	273	1	12	103	6	29	126	32	0.95	0.00	0.00	0.05	0.00	0.00	0.00	0.42	1
339	337	44	73	4	11	44	121	4	0.95	0.00	0.00	0.01	0.00	0.04	0.00	0.42	1
360	358	34	12	68	41	1	10	4	0.95	0.05	0.00	0.00	0.00	0.00	0.00	0.42	1
407	401	15	48	42	42	1	54	41	0.95	0.05	0.00	0.00	0.00	0.00	0.00	0.42	1
442	436	10	12	4	11	4	99	5	0.95	0.00	0.00	0.05	0.00	0.00	0.00	0.42	1
644	636	1	34	59	28	4	176	45	0.95	0.00	0.00	0.03	0.00	0.02	0.00	0.42	1
771	763	1	60	2	12	4	16	2	0.95	0.05	0.00	0.00	0.00	0.00	0.00	0.42	1
4	4	1	12	3	2	2	7	3	0.00	1.00	0.00	0.00	0.00	0.00	0.00	1	2
5	5	1	3	3	2	2	3	1	0.00	1.00	0.00	0.00	0.00	0.00	0.00	1	2
6	6	1	4	3	2	2	3	3	0.00	1.00	0.00	0.00	0.00	0.00	0.00	1	2
10	10	1	4	3	2	2	7	3	0.00	1.00	0.00	0.00	0.00	0.00	0.00	1	2
69	69	1	46	3	2	2	58	3	0.00	1.00	0.00	0.00	0.00	0.00	0.00	1	2
70	70	1	46	3	2	1	58	3	0.00	1.00	0.00	0.00	0.00	0.00	0.00	1	2
71	71	1	46	3	2	2	58	4	0.00	1.00	0.00	0.00	0.00	0.00	0.00	1	2
74	74	1	3	3	2	2	75	3	0.00	1.00	0.00	0.00	0.00	0.00	0.00	1	2
75	75	1	3	3	2	2	11	3	0.00	1.00	0.00	0.00	0.00	0.00	0.00	1	2
76	76	1	12	3	2	2	10	3	0.00	1.00	0.00	0.00	0.00	0.00	0.00	1	2
88	88	1	3	3	2	2	10	3	0.00	1.00	0.00	0.00	0.00	0.00	0.00	1	2
92	92	1	3	3	2	2	7	3	0.00	1.00	0.00	0.00	0.00	0.00	0.00	1	2
98	98	1	12	3	2	2	3	3	0.00	1.00	0.00	0.00	0.00	0.00	0.00	1	2
118	118	1	3	3	2	2	3	3	0.00	1.00	0.00	0.00	0.00	0.00	0.00	1	2
130	130	1	12	3	2	2	65	3	0.00	1.00	0.00	0.00	0.00	0.00	0.00	1	2
136	136	1	3	3	2	2	16	3	0.00	1.00	0.00	0.00	0.00	0.00	0.00	1	2
138	138	1	3	3	2	2	50	3	0.00	1.00	0.00	0.00	0.00	0.00	0.00	1	2
141	141	1	47	3	2	2	7	30	0.00	1.00	0.00	0.00	0.00	0.00	0.00	1	2
189	189	1	12	3	2	2	4	3	0.00	1.00	0.00	0.00	0.00	0.00	0.00	1	2
191	191	1	3	3	2	2	94	3	0.00	1.00	0.00	0.00	0.00	0.00	0.00	1	2
193	193	1	35	3	2	2	3	3	0.00	1.00	0.00	0.00	0.00	0.00	0.00	1	2
195	195	1	3	3	2	2	96	3	0.00	1.00	0.00	0.00	0.00	0.00	0.00	1	2
204	204	1	15	3	2	2	178	3	0.00	1.00	0.00	0.00	0.00	0.00	0.00	1	2
208	208	1	3	3	2	2	97	3	0.00	1.00	0.00	0.00	0.00	0.00	0.00	1	2
218	218	1	3	3	2	2	102	3	0.00	1.00	0.00	0.00	0.00	0.00	0.00	1	2
219	219	1	3	3	2	2	101	3	0.00	1.00	0.00	0.00	0.00	0.00	0.00	1	2
220	220	1	3	3	2	1	7	3	0.00	1.00	0.00	0.00	0.00	0.00	0.00	1	2
223	223	1	17	3	2	2	56	3	0.00	1.00	0.00	0.00	0.00	0.00	0.00	1	2
238	238	1	3	3	2	38	97	3	0.00	1.00	0.00	0.00	0.00	0.00	0.00	1	2
239	239	1	12	3	2	2	55	3	0.00	1.00	0.00	0.00	0.00	0.00	0.00	1	2
255	255	1	3	3	2	2	55	3	0.00	1.00	0.00	0.00	0.00	0.00	0.00	1	2
257	257	1	12	3	2	2	75	3	0.00	1.00	0.00	0.00	0.00	0.00	0.00	1	2
265	264	1	17	3	2	2	97	3	0.00	1.00	0.00	0.00	0.00	0.00	0.00	1	2
270	269	1	12	3	2	46	3	3	0.00	1.00	0.00	0.00	0.00	0.00	0.00	1	2
281	280	1	17	3	2	2	99	3	0.00	1.00	0.00	0.00	0.00	0.00	0.00	1	2
282	281	1	17	3	2	2	116	3	0.00	1.00	0.00	0.00	0.00	0.00	0.00	1	2
290	289	1	38	3	2	2	56	3	0.00	1.00	0.00	0.00	0.00	0.00	0.00	1	2
346	344	1	3	3	2	2	56	3	0.00	1.00	0.00	0.00	0.00	0.00	0.00	1	2
348	346	1	35	3	2	2	102	3	0.00	1.00	0.00	0.00	0.00	0.00	0.00	1	2
349	347	1	17	3	2	2	142	3	0.00	1.00	0.00	0.00	0.00	0.00	0.00	1	2
350	348	1	12	3	2	2	102	3	0.00	1.00	0.00	0.00	0.00	0.00	0.00	1	2
353	351	1	46	3	62	2	142	3	0.00	1.00	0.00	0.00	0.00	0.00	0.00	1	2
368	366	1	3	3	2	2	140	3	0.00	1.00	0.00	0.00	0.00	0.00	0.00	1	2
375	370	21	3	3	2	2	50	3	0.00	1.00	0.00	0.00	0.00	0.00	0.00	1	2
381	375	1	81	3	2	2	16	3	0.00	1.00	0.00	0.00	0.00	0.00	0.00	1	2
392	386	1	43	3	2	2	10	3	0.00	1.00	0.00	0.00	0.00	0.00	0.00	1	2
395	389	1	3	3	2	2	58	3	0.00	1.00	0.00	0.00	0.00	0.00	0.00	1	2
417	411	1	17	3	2	2	110	3	0.00	1.00	0.00	0.00	0.00	0.00	0.00	1	2
421	415	1	17	3	2	2	7	3	0.00	1.00	0.00	0.00	0.00	0.00	0.00	1	2
423	417	1	46	3	2	2	142	3	0.00	1.00	0.00	0.00	0.00	0.00	0.00	1	2
436	430	1	3	3	2	2	103	3	0.00	1.00	0.00	0.00	0.00	0.00	0.00	1	2
437	431	1	12	3	2	2	97	3	0.00	1.00	0.00	0.00	0.00	0.00	0.00	1	2
444	438	1	38	3	2	2	96	3	0.00	1.00	0.00	0.00	0.00	0.00	0.00	1	2
445	439	1	17	3	2	2	96	3	0.00	1.00	0.00	0.00	0.00	0.00	0.00	1	2
446	440	1	15	3	2	2	66	3	0.00	1.00	0.00	0.00	0.00	0.00	0.00	1	2
450	444	1	17	3	2	2	102	3	0.00	1.00	0.00	0.00	0.00	0.00	0.00	1	2
451	445	1	3	3	2	2	142	3	0.00	1.00	0.00	0.00	0.00	0.00	0.00	1	2
452	446	1	12	3	2	2	110	3	0.00	1.00	0.00	0.00	0.00	0.00	0.00	1	2
464	457	1	3	3	2	46	142	3	0.00	1.00	0.00	0.00	0.00	0.00	0.00	1	2
467	460	1	3	3	2	46	97	3	0.00	1.00	0.00	0.00	0.00	0.00	0.00	1	2
469	462	1	12	3	2	2	103	3	0.00	1.00	0.00	0.00	0.00	0.00	0.00	1	2
473	466	1	3	3	2	2	99	3	0.00	1.00	0.00	0.00	0.00	0.00	0.00	1	2
492	485	1	3	3	2	2	117	3	0.00	1.00	0.00	0.00	0.00	0.00	0.00	1	2
497	490	21	3	3	2	35	97	4	0.00	1.00	0.00	0.00	0.00	0.00	0.00	1	2
513	506	1	3	3	62	2	102	3	0.00	1.00	0.00	0.00	0.00	0.00	0.00	1	2
523	516	33	3	3	2	2	50	3	0.00	1.00	0.00	0.00	0.00	0.00	0.00	1	2
525	518	1	48	3	2	2	58	3	0.00	1.00	0.00	0.00	0.00	0.00	0.00	1	2
527	520	1	3	3	2	2	4	3	0.00	1.00	0.00	0.00	0.00	0.00	0.00	1	2
532	525	1	3	3	2	35	11	3	0.00	1.00	0.00	0.00	0.00	0.00	0.00	1	2
533	526	1	15	3	2	2	16	3	0.00	1.00	0.00	0.00	0.00	0.00	0.00	1	2
534	527	1	81	3	2	2	11	3	0.00	1.00	0.00	0.00	0.00	0.00	0.00	1	2
537	530	1	15	3	2	2	7	3	0.00	1.00	0.00	0.00	0.00	0.00	0.00	1	2
539	532	1	3	3	2	2	65	3	0.00	1.00	0.00	0.00	0.00	0.00	0.00	1	2
540	533	1	3	3	2	2	160	3	0.00	1.00	0.00	0.00	0.00	0.00	0.00	1	2
544	537	1	87	3	2	2	97	3	0.00	1.00	0.00	0.00	0.00	0.00	0.00	1	2
546	539	1	3	3	2	2	66	3	0.00	1.00	0.00	0.00	0.00	0.00	0.00	1	2
549	542	18	3	3	2	1	99	4	0.00	1.00	0.00	0.00	0.00	0.00	0.00	1	2
555	548	18	3	3	2	1	144	4	0.00	1.00	0.00	0.00	0.00	0.00	0.00	1	2
556	549	1	12	3	2	2	144	3	0.00	1.00	0.00	0.00	0.00	0.00	0.00	1	2
557	550	1	38	3	2	2	66	3	0.00	1.00	0.00	0.00	0.00	0.00	0.00	1	2
558	551	1	17	3	2	2	16	3	0.00	1.00	0.00	0.00	0.00	0.00	0.00	1	2
559	552	1	17	131	2	2	16	3	0.00	1.00	0.00	0.00	0.00	0.00	0.00	1	2
560	553	1	17	132	2	2	16	3	0.00	1.00	0.00	0.00	0.00	0.00	0.00	1	2
561	554	1	66	3	62	38	155	9	0.00	1.00	0.00	0.00	0.00	0.00	0.00	1	2
562	555	1	66	3	62	38	154	9	0.00	1.00	0.00	0.00	0.00	0.00	0.00	1	2
563	556	1	3	3	62	38	140	9	0.00	1.00	0.00	0.00	0.00	0.00	0.00	1	2
564	557	1	90	3	62	38	155	9	0.00	1.00	0.00	0.00	0.00	0.00	0.00	1	2
565	558	1	90	3	62	38	167	9	0.00	1.00	0.00	0.00	0.00	0.00	0.00	1	2
566	559	1	90	3	62	38	154	9	0.00	1.00	0.00	0.00	0.00	0.00	0.00	1	2
567	560	1	66	3	62	2	155	9	0.00	1.00	0.00	0.00	0.00	0.00	0.00	1	2
568	561	41	66	3	62	38	155	9	0.00	1.00	0.00	0.00	0.00	0.00	0.00	1	2
569	562	1	79	3	62	2	158	9	0.00	1.00	0.00	0.00	0.00	0.00	0.00	1	2
570	563	1	66	3	62	2	154	9	0.00	1.00	0.00	0.00	0.00	0.00	0.00	1	2
573	566	1	90	3	62	2	155	9	0.00	1.00	0.00	0.00	0.00	0.00	0.00	1	2
575	568	1	43	3	2	2	103	3	0.00	1.00	0.00	0.00	0.00	0.00	0.00	1	2
624	617	1	81	3	2	2	16	4	0.00	1.00	0.00	0.00	0.00	0.00	0.00	1	2
631	624	1	3	3	2	2	7	4	0.00	1.00	0.00	0.00	0.00	0.00	0.00	1	2
669	661	1	3	3	2	2	183	3	0.00	1.00	0.00	0.00	0.00	0.00	0.00	1	2
672	664	54	3	3	2	2	97	3	0.00	1.00	0.00	0.00	0.00	0.00	0.00	1	2
673	665	18	3	3	2	1	144	73	0.00	1.00	0.00	0.00	0.00	0.00	0.00	1	2
676	668	1	3	3	2	2	184	3	0.00	1.00	0.00	0.00	0.00	0.00	0.00	1	2
684	676	1	3	3	2	2	110	3	0.00	1.00	0.00	0.00	0.00	0.00	0.00	1	2
685	677	18	3	3	2	1	66	4	0.00	1.00	0.00	0.00	0.00	0.00	0.00	1	2
686	678	1	52	3	2	2	140	3	0.00	1.00	0.00	0.00	0.00	0.00	0.00	1	2
733	725	1	3	3	2	46	97	9	0.00	1.00	0.00	0.00	0.00	0.00	0.00	1	2
735	727	1	3	3	2	2	197	3	0.00	1.00	0.00	0.00	0.00	0.00	0.00	1	2
736	728	1	3	143	2	2	11	3	0.00	1.00	0.00	0.00	0.00	0.00	0.00	1	2
764	756	1	12	3	2	3	97	3	0.00	1.00	0.00	0.00	0.00	0.00	0.00	1	2
765	757	1	12	3	2	46	102	3	0.00	1.00	0.00	0.00	0.00	0.00	0.00	1	2
780	772	1	3	3	2	2	199	3	0.00	1.00	0.00	0.00	0.00	0.00	0.00	1	2
786	778	18	3	3	2	1	184	4	0.00	1.00	0.00	0.00	0.00	0.00	0.00	1	2
788	780	1	87	3	2	2	144	3	0.00	1.00	0.00	0.00	0.00	0.00	0.00	1	2
792	784	18	3	3	2	1	97	4	0.00	1.00	0.00	0.00	0.00	0.00	0.00	1	2
797	789	1	15	3	70	2	16	3	0.00	1.00	0.00	0.00	0.00	0.00	0.00	1	2
798	790	1	3	3	70	2	142	3	0.00	1.00	0.00	0.00	0.00	0.00	0.00	1	2
800	792	1	3	3	2	2	201	3	0.00	1.00	0.00	0.00	0.00	0.00	0.00	1	2
801	793	1	3	3	2	2	178	3	0.00	1.00	0.00	0.00	0.00	0.00	0.00	1	2
804	796	1	15	3	70	2	202	3	0.00	1.00	0.00	0.00	0.00	0.00	0.00	1	2
824	816	1	90	3	2	2	7	3	0.00	1.00	0.00	0.00	0.00	0.00	0.00	1	2
829	821	1	3	3	2	2	154	3	0.00	1.00	0.00	0.00	0.00	0.00	0.00	1	2
838	830	1	3	3	2	2	185	3	0.00	1.00	0.00	0.00	0.00	0.00	0.00	1	2
840	832	1	3	3	43	46	16	3	0.00	1.00	0.00	0.00	0.00	0.00	0.00	1	2
848	840	1	15	3	2	2	142	3	0.00	1.00	0.00	0.00	0.00	0.00	0.00	1	2
858	850	1	12	3	2	2	140	3	0.00	1.00	0.00	0.00	0.00	0.00	0.00	1	2
859	851	1	15	3	2	2	58	3	0.00	1.00	0.00	0.00	0.00	0.00	0.00	1	2
872	864	1	3	3	2	2	144	3	0.00	1.00	0.00	0.00	0.00	0.00	0.00	1	2
876	868	20	3	3	2	2	97	3	0.00	1.00	0.00	0.00	0.00	0.00	0.00	1	2
891	883	1	3	3	2	2	207	3	0.00	1.00	0.00	0.00	0.00	0.00	0.00	1	2
895	887	1	12	3	2	35	10	3	0.00	1.00	0.00	0.00	0.00	0.00	0.00	1	2
897	889	1	2	3	2	2	7	3	0.00	1.00	0.00	0.00	0.00	0.00	0.00	1	2
899	891	1	3	3	2	2	7	30	0.00	1.00	0.00	0.00	0.00	0.00	0.00	1	2
901	893	1	3	23	2	2	16	3	0.00	1.00	0.00	0.00	0.00	0.00	0.00	1	2
909	901	1	3	3	2	2	132	3	0.00	1.00	0.00	0.00	0.00	0.00	0.00	1	2
916	908	1	3	3	2	1	50	3	0.00	1.00	0.00	0.00	0.00	0.00	0.00	1	2
298	296	1	72	3	2	2	56	3	0.01	0.99	0.00	0.00	0.00	0.00	0.00	0.78	2
531	524	21	15	3	2	2	111	4	0.01	0.99	0.00	0.00	0.00	0.00	0.00	0.78	2
875	867	1	3	3	2	2	97	18	0.01	0.99	0.00	0.00	0.00	0.00	0.00	0.78	2
912	904	1	3	3	2	33	7	3	0.01	0.99	0.00	0.00	0.00	0.00	0.00	0.78	2
7	7	3	3	3	2	3	3	8	0.00	0.99	0.00	0.00	0.00	0.00	0.01	0.78	2
9	9	1	3	3	2	2	6	8	0.00	0.99	0.00	0.00	0.00	0.01	0.00	0.78	2
190	190	1	3	3	2	2	52	3	0.00	0.99	0.00	0.00	0.00	0.01	0.00	0.78	2
468	461	22	3	3	2	46	140	3	0.00	0.99	0.00	0.01	0.00	0.00	0.00	0.78	2
547	540	1	3	3	2	2	157	3	0.00	0.99	0.00	0.00	0.00	0.01	0.00	0.78	2
784	776	1	3	3	2	2	107	3	0.00	0.99	0.00	0.00	0.00	0.01	0.00	0.78	2
214	214	1	3	3	2	2	96	2	0.02	0.98	0.00	0.00	0.00	0.00	0.00	0.62	2
851	843	1	3	3	2	2	97	2	0.02	0.98	0.00	0.00	0.00	0.00	0.00	0.62	2
463	456	1	1	3	2	46	94	1	0.03	0.97	0.00	0.00	0.00	0.00	0.00	0.4	2
822	814	1	3	3	12	2	101	3	0.03	0.97	0.00	0.00	0.00	0.00	0.00	0.4	2
660	652	1	1	3	2	2	102	3	0.04	0.96	0.00	0.00	0.00	0.00	0.00	0.32	2
802	794	1	3	3	12	2	201	3	0.04	0.96	0.00	0.00	0.00	0.00	0.00	0.32	2
843	835	1	3	3	28	2	7	3	0.04	0.96	0.00	0.00	0.00	0.00	0.00	0.32	2
902	894	1	3	3	28	2	96	3	0.04	0.96	0.00	0.00	0.00	0.00	0.00	0.32	2
576	569	1	15	3	2	2	168	3	0.03	0.96	0.00	0.01	0.00	0.00	0.00	0.32	2
30	30	1	12	3	29	2	34	4	0.00	0.96	0.00	0.04	0.00	0.00	0.00	0.32	2
174	174	11	27	14	21	15	22	15	0.00	0.00	1.00	0.00	0.00	0.00	0.00	1	3
260	260	11	65	14	21	37	105	15	0.00	0.00	1.00	0.00	0.00	0.00	0.00	1	3
261	261	42	36	92	30	40	114	57	0.00	0.00	1.00	0.00	0.00	0.00	0.00	1	3
263	262	11	65	93	61	25	112	15	0.00	0.00	1.00	0.00	0.00	0.00	0.00	1	3
264	263	11	70	14	21	37	4	15	0.00	0.00	1.00	0.00	0.00	0.00	0.00	1	3
312	310	11	27	14	21	15	119	15	0.00	0.00	1.00	0.00	0.00	0.00	0.00	1	3
313	311	11	29	14	21	13	119	15	0.00	0.00	1.00	0.00	0.00	0.00	0.00	1	3
315	313	11	65	102	21	15	124	15	0.00	0.00	1.00	0.00	0.00	0.00	0.00	1	3
324	322	25	27	14	21	15	119	28	0.00	0.00	1.00	0.00	0.00	0.00	0.00	1	3
325	323	26	75	105	58	25	119	62	0.00	0.00	1.00	0.00	0.00	0.00	0.00	1	3
326	324	27	27	97	55	25	118	60	0.00	0.00	1.00	0.00	0.00	0.00	0.00	1	3
328	326	27	65	99	55	25	120	60	0.00	0.00	1.00	0.00	0.00	0.00	0.00	1	3
329	327	27	65	99	57	25	127	60	0.00	0.00	1.00	0.00	0.00	0.00	0.00	1	3
338	336	43	36	93	56	43	93	61	0.00	0.00	1.00	0.00	0.00	0.00	0.00	1	3
343	341	11	29	14	21	15	119	15	0.00	0.00	1.00	0.00	0.00	0.00	0.00	1	3
344	342	27	65	99	55	25	130	60	0.00	0.00	1.00	0.00	0.00	0.00	0.00	1	3
362	360	11	88	14	21	15	147	15	0.00	0.00	1.00	0.00	0.00	0.00	0.00	1	3
456	450	11	65	14	20	37	83	15	0.00	0.00	1.00	0.00	0.00	0.00	0.00	1	3
541	534	39	65	43	30	25	24	28	0.00	0.00	1.00	0.00	0.00	0.00	0.00	1	3
674	666	11	20	14	20	37	83	15	0.00	0.00	1.00	0.00	0.00	0.00	0.00	1	3
675	667	11	65	14	21	37	83	15	0.00	0.00	1.00	0.00	0.00	0.00	0.00	1	3
677	669	55	65	136	65	27	172	57	0.00	0.00	1.00	0.00	0.00	0.00	0.00	1	3
678	670	26	99	43	20	25	83	28	0.00	0.00	1.00	0.00	0.00	0.00	0.00	1	3
704	696	11	20	14	20	37	190	15	0.00	0.00	1.00	0.00	0.00	0.00	0.00	1	3
708	700	27	37	128	30	25	109	29	0.00	0.00	1.00	0.00	0.00	0.00	0.00	1	3
715	707	26	99	43	20	25	109	28	0.00	0.00	1.00	0.00	0.00	0.00	0.00	1	3
723	715	11	65	14	20	37	97	15	0.00	0.00	1.00	0.00	0.00	0.00	0.00	1	3
811	803	11	65	14	21	37	102	15	0.00	0.00	1.00	0.00	0.00	0.00	0.00	1	3
854	846	25	112	136	20	25	97	55	0.00	0.00	1.00	0.00	0.00	0.00	0.00	1	3
879	871	26	36	43	20	25	109	28	0.00	0.00	1.00	0.00	0.00	0.00	0.00	1	3
314	312	11	40	47	30	27	134	33	0.00	0.00	0.97	0.00	0.00	0.03	0.00	0.66	3
1	1	1	1	1	1	1	1	6	0.00	0.00	0.00	1.00	0.00	0.00	0.00	1	4
3	3	1	1	1	1	2	1	4	0.00	0.00	0.00	1.00	0.00	0.00	0.00	1	4
8	8	4	4	4	4	4	5	9	0.00	0.00	0.00	1.00	0.00	0.00	0.00	1	4
15	15	1	12	11	10	1	9	4	0.00	0.00	0.00	1.00	0.00	0.00	0.00	1	4
16	16	10	12	4	11	11	9	5	0.00	0.00	0.00	1.00	0.00	0.00	0.00	1	4
20	20	1	15	13	12	4	12	2	0.00	0.00	0.00	1.00	0.00	0.00	0.00	1	4
22	22	1	15	13	12	4	12	37	0.00	0.00	0.00	1.00	0.00	0.00	0.00	1	4
27	27	1	51	1	36	1	98	6	0.00	0.00	0.00	1.00	0.00	0.00	0.00	1	4
32	32	1	12	4	11	4	28	2	0.00	0.00	0.00	1.00	0.00	0.00	0.00	1	4
33	33	1	12	4	11	4	29	2	0.00	0.00	0.00	1.00	0.00	0.00	0.00	1	4
34	34	1	15	13	12	4	49	37	0.00	0.00	0.00	1.00	0.00	0.00	0.00	1	4
44	44	10	12	1	33	4	29	31	0.00	0.00	0.00	1.00	0.00	0.00	0.00	1	4
45	45	10	12	30	24	4	9	20	0.00	0.00	0.00	1.00	0.00	0.00	0.00	1	4
46	46	10	12	4	11	4	29	2	0.00	0.00	0.00	1.00	0.00	0.00	0.00	1	4
47	47	10	12	4	11	4	29	35	0.00	0.00	0.00	1.00	0.00	0.00	0.00	1	4
49	49	10	19	17	16	4	9	2	0.00	0.00	0.00	1.00	0.00	0.00	0.00	1	4
52	52	12	17	16	1	14	14	7	0.00	0.00	0.00	1.00	0.00	0.00	0.00	1	4
53	53	13	12	4	6	1	9	2	0.00	0.00	0.00	1.00	0.00	0.00	0.00	1	4
54	54	13	12	4	24	4	9	22	0.00	0.00	0.00	1.00	0.00	0.00	0.00	1	4
61	61	20	12	34	24	1	9	2	0.00	0.00	0.00	1.00	0.00	0.00	0.00	1	4
73	73	1	47	53	1	1	59	32	0.00	0.00	0.00	1.00	0.00	0.00	0.00	1	4
93	93	1	12	13	6	11	1	4	0.00	0.00	0.00	1.00	0.00	0.00	0.00	1	4
95	95	10	12	4	11	1	9	5	0.00	0.00	0.00	1.00	0.00	0.00	0.00	1	4
101	101	1	15	12	6	28	12	40	0.00	0.00	0.00	1.00	0.00	0.00	0.00	1	4
106	106	1	1	1	1	1	98	6	0.00	0.00	0.00	1.00	0.00	0.00	0.00	1	4
108	108	10	12	4	6	4	9	5	0.00	0.00	0.00	1.00	0.00	0.00	0.00	1	4
109	109	10	12	4	11	4	9	5	0.00	0.00	0.00	1.00	0.00	0.00	0.00	1	4
119	119	1	15	12	6	28	59	40	0.00	0.00	0.00	1.00	0.00	0.00	0.00	1	4
122	122	10	12	4	6	4	100	5	0.00	0.00	0.00	1.00	0.00	0.00	0.00	1	4
123	123	4	12	4	11	4	100	5	0.00	0.00	0.00	1.00	0.00	0.00	0.00	1	4
131	131	1	50	13	6	4	179	42	0.00	0.00	0.00	1.00	0.00	0.00	0.00	1	4
134	134	2	12	73	12	1	9	47	0.00	0.00	0.00	1.00	0.00	0.00	0.00	1	4
135	135	10	53	74	11	4	80	5	0.00	0.00	0.00	1.00	0.00	0.00	0.00	1	4
139	139	1	15	12	6	28	59	3	0.00	0.00	0.00	1.00	0.00	0.00	0.00	1	4
140	140	1	15	12	6	28	59	32	0.00	0.00	0.00	1.00	0.00	0.00	0.00	1	4
142	142	10	12	4	11	1	9	30	0.00	0.00	0.00	1.00	0.00	0.00	0.00	1	4
146	146	1	15	13	12	4	14	2	0.00	0.00	0.00	1.00	0.00	0.00	0.00	1	4
173	173	1	58	29	2	4	9	53	0.00	0.00	0.00	1.00	0.00	0.00	0.00	1	4
187	187	1	1	1	1	1	9	6	0.00	0.00	0.00	1.00	0.00	0.00	0.00	1	4
203	203	41	1	12	32	1	98	6	0.00	0.00	0.00	1.00	0.00	0.00	0.00	1	4
207	207	10	53	74	11	4	100	5	0.00	0.00	0.00	1.00	0.00	0.00	0.00	1	4
216	216	10	12	4	11	12	9	5	0.00	0.00	0.00	1.00	0.00	0.00	0.00	1	4
231	231	10	12	4	11	4	98	5	0.00	0.00	0.00	1.00	0.00	0.00	0.00	1	4
237	237	1	15	8	10	28	106	4	0.00	0.00	0.00	1.00	0.00	0.00	0.00	1	4
243	243	1	50	13	6	4	60	42	0.00	0.00	0.00	1.00	0.00	0.00	0.00	1	4
244	244	1	51	1	1	1	9	6	0.00	0.00	0.00	1.00	0.00	0.00	0.00	1	4
256	256	10	3	4	11	1	9	5	0.00	0.00	0.00	1.00	0.00	0.00	0.00	1	4
259	259	1	15	8	10	28	139	32	0.00	0.00	0.00	1.00	0.00	0.00	0.00	1	4
266	265	1	1	12	32	1	9	6	0.00	0.00	0.00	1.00	0.00	0.00	0.00	1	4
275	274	10	12	4	6	4	98	5	0.00	0.00	0.00	1.00	0.00	0.00	0.00	1	4
277	276	1	15	3	31	4	1	4	0.00	0.00	0.00	1.00	0.00	0.00	0.00	1	4
278	277	1	15	12	6	28	59	63	0.00	0.00	0.00	1.00	0.00	0.00	0.00	1	4
304	302	1	83	114	1	1	136	67	0.00	0.00	0.00	1.00	0.00	0.00	0.00	1	4
306	304	2	79	73	59	1	9	6	0.00	0.00	0.00	1.00	0.00	0.00	0.00	1	4
307	305	3	77	42	11	16	9	5	0.00	0.00	0.00	1.00	0.00	0.00	0.00	1	4
308	306	10	12	1	33	4	9	5	0.00	0.00	0.00	1.00	0.00	0.00	0.00	1	4
310	308	10	12	1	33	4	98	5	0.00	0.00	0.00	1.00	0.00	0.00	0.00	1	4
320	318	21	84	64	11	4	9	5	0.00	0.00	0.00	1.00	0.00	0.00	0.00	1	4
347	345	10	12	4	11	4	80	5	0.00	0.00	0.00	1.00	0.00	0.00	0.00	1	4
367	365	10	53	4	11	4	9	5	0.00	0.00	0.00	1.00	0.00	0.00	0.00	1	4
396	390	10	53	74	6	4	80	5	0.00	0.00	0.00	1.00	0.00	0.00	0.00	1	4
397	391	10	53	4	6	4	80	5	0.00	0.00	0.00	1.00	0.00	0.00	0.00	1	4
399	393	1	15	12	6	28	14	40	0.00	0.00	0.00	1.00	0.00	0.00	0.00	1	4
438	432	12	17	12	1	29	98	39	0.00	0.00	0.00	1.00	0.00	0.00	0.00	1	4
441	435	10	12	4	11	4	100	5	0.00	0.00	0.00	1.00	0.00	0.00	0.00	1	4
447	441	1	15	13	12	4	106	2	0.00	0.00	0.00	1.00	0.00	0.00	0.00	1	4
449	443	10	12	4	11	1	98	5	0.00	0.00	0.00	1.00	0.00	0.00	0.00	1	4
465	458	1	15	13	12	4	106	3	0.00	0.00	0.00	1.00	0.00	0.00	0.00	1	4
486	479	10	12	4	11	28	9	5	0.00	0.00	0.00	1.00	0.00	0.00	0.00	1	4
491	484	10	53	4	11	4	98	5	0.00	0.00	0.00	1.00	0.00	0.00	0.00	1	4
500	493	1	3	12	1	29	163	39	0.00	0.00	0.00	1.00	0.00	0.00	0.00	1	4
504	497	10	12	8	11	4	9	5	0.00	0.00	0.00	1.00	0.00	0.00	0.00	1	4
505	498	10	17	8	11	4	9	5	0.00	0.00	0.00	1.00	0.00	0.00	0.00	1	4
515	508	1	15	12	11	28	153	40	0.00	0.00	0.00	1.00	0.00	0.00	0.00	1	4
542	535	1	15	12	6	28	153	40	0.00	0.00	0.00	1.00	0.00	0.00	0.00	1	4
579	572	22	15	13	12	4	106	2	0.00	0.00	0.00	1.00	0.00	0.00	0.00	1	4
581	574	22	15	13	12	12	106	2	0.00	0.00	0.00	1.00	0.00	0.00	0.00	1	4
583	576	1	15	4	11	12	98	4	0.00	0.00	0.00	1.00	0.00	0.00	0.00	1	4
585	578	1	15	13	12	4	163	2	0.00	0.00	0.00	1.00	0.00	0.00	0.00	1	4
592	585	22	53	34	11	1	59	43	0.00	0.00	0.00	1.00	0.00	0.00	0.00	1	4
619	612	1	53	34	6	1	59	26	0.00	0.00	0.00	1.00	0.00	0.00	0.00	1	4
648	640	35	90	133	64	33	153	6	0.00	0.00	0.00	1.00	0.00	0.00	0.00	1	4
658	650	10	19	4	11	4	98	3	0.00	0.00	0.00	1.00	0.00	0.00	0.00	1	4
662	654	1	1	1	36	1	98	6	0.00	0.00	0.00	1.00	0.00	0.00	0.00	1	4
671	663	10	12	4	11	4	181	5	0.00	0.00	0.00	1.00	0.00	0.00	0.00	1	4
738	730	10	15	4	11	4	98	5	0.00	0.00	0.00	1.00	0.00	0.00	0.00	1	4
740	732	10	12	4	11	4	98	2	0.00	0.00	0.00	1.00	0.00	0.00	0.00	1	4
745	737	1	63	12	6	28	153	32	0.00	0.00	0.00	1.00	0.00	0.00	0.00	1	4
747	739	1	15	12	6	28	153	32	0.00	0.00	0.00	1.00	0.00	0.00	0.00	1	4
748	740	10	12	4	2	4	98	5	0.00	0.00	0.00	1.00	0.00	0.00	0.00	1	4
812	804	10	33	4	11	4	98	5	0.00	0.00	0.00	1.00	0.00	0.00	0.00	1	4
814	806	1	15	8	1	1	106	5	0.00	0.00	0.00	1.00	0.00	0.00	0.00	1	4
866	858	1	102	59	28	4	98	45	0.00	0.00	0.00	1.00	0.00	0.00	0.00	1	4
29	29	1	12	3	28	2	29	4	0.00	0.01	0.00	0.99	0.00	0.00	0.00	0.9	4
180	180	1	63	12	6	28	59	30	0.01	0.00	0.00	0.99	0.00	0.00	0.00	0.9	4
233	233	1	15	8	10	28	106	32	0.01	0.00	0.00	0.99	0.00	0.00	0.00	0.9	4
241	241	1	15	8	10	28	12	16	0.01	0.00	0.00	0.99	0.00	0.00	0.00	0.9	4
511	504	1	93	42	1	1	166	40	0.01	0.00	0.00	0.99	0.00	0.00	0.00	0.9	4
758	750	1	17	8	10	28	106	32	0.01	0.00	0.00	0.99	0.00	0.00	0.00	0.9	4
761	753	22	15	13	12	4	174	2	0.02	0.00	0.00	0.98	0.00	0.00	0.00	0.56	4
869	861	1	35	62	31	4	98	45	0.02	0.00	0.00	0.98	0.00	0.00	0.00	0.56	4
870	862	36	102	62	31	22	98	4	0.01	0.00	0.00	0.98	0.00	0.01	0.00	0.56	4
181	181	1	64	76	1	23	81	32	0.00	0.01	0.00	0.97	0.00	0.02	0.00	0.38	4
102	102	1	15	8	10	28	12	32	0.03	0.00	0.00	0.97	0.00	0.00	0.00	0.38	4
192	192	10	53	4	11	4	95	5	0.04	0.00	0.00	0.96	0.00	0.00	0.00	0.32	4
636	628	1	17	8	10	28	12	32	0.04	0.00	0.00	0.96	0.00	0.00	0.00	0.32	4
51	51	11	12	4	11	1	28	2	0.00	0.00	0.05	0.95	0.00	0.00	0.00	0.26	4
297	295	1	64	109	1	23	12	26	0.05	0.00	0.00	0.95	0.00	0.00	0.00	0.26	4
419	413	10	12	4	6	4	95	5	0.05	0.00	0.00	0.95	0.00	0.00	0.00	0.26	4
657	649	1	96	134	48	1	170	6	0.05	0.00	0.00	0.95	0.00	0.00	0.00	0.26	4
679	671	56	100	137	7	51	99	74	0.00	0.00	0.00	0.00	1.00	0.00	0.00	1	5
689	681	57	103	138	7	52	169	75	0.00	0.00	0.00	0.00	1.00	0.00	0.00	1	5
713	705	56	104	137	67	55	97	65	0.00	0.00	0.00	0.00	1.00	0.00	0.00	1	5
719	711	52	105	137	67	55	54	75	0.00	0.00	0.00	0.00	1.00	0.00	0.00	1	5
720	712	56	39	137	7	56	97	10	0.00	0.00	0.00	0.00	1.00	0.00	0.00	1	5
724	716	62	80	141	7	52	97	10	0.00	0.00	0.00	0.00	1.00	0.00	0.00	1	5
782	774	56	104	137	67	55	165	75	0.00	0.00	0.00	0.00	1.00	0.00	0.00	1	5
78	78	13	26	67	40	1	22	7	0.00	0.00	0.00	0.00	0.00	1.00	0.00	1	6
232	232	21	48	58	50	36	109	4	0.00	0.00	0.00	0.00	0.00	1.00	0.00	1	6
234	234	21	48	58	42	36	109	4	0.00	0.00	0.00	0.00	0.00	1.00	0.00	1	6
253	253	1	52	29	28	18	24	7	0.00	0.00	0.00	0.00	0.00	1.00	0.00	1	6
302	300	1	81	11	48	18	24	43	0.00	0.00	0.00	0.00	0.00	1.00	0.00	1	6
355	353	1	81	11	48	18	114	43	0.00	0.00	0.00	0.00	0.00	1.00	0.00	1	6
435	429	1	54	80	28	48	127	45	0.00	0.00	0.00	0.00	0.00	1.00	0.00	1	6
514	507	1	52	29	28	18	114	7	0.00	0.00	0.00	0.00	0.00	1.00	0.00	1	6
633	626	1	33	11	48	18	24	26	0.00	0.00	0.00	0.00	0.00	1.00	0.00	1	6
710	702	21	35	2	28	1	109	4	0.00	0.00	0.00	0.00	0.00	1.00	0.00	1	6
711	703	21	12	2	28	1	109	4	0.00	0.00	0.00	0.00	0.00	1.00	0.00	1	6
714	706	1	102	80	28	1	193	45	0.00	0.00	0.00	0.00	0.00	1.00	0.00	1	6
716	708	35	12	120	1	4	194	4	0.00	0.00	0.00	0.00	0.00	1.00	0.00	1	6
725	717	1	17	82	39	1	93	7	0.00	0.00	0.00	0.00	0.00	1.00	0.00	1	6
808	800	1	1	13	12	4	204	2	0.00	0.00	0.00	0.00	0.00	1.00	0.00	1	6
400	394	1	81	11	48	18	115	43	0.00	0.00	0.00	0.01	0.00	0.99	0.00	1	6
11	11	4	11	6	1	7	8	6	0.01	0.00	0.00	0.00	0.00	0.99	0.00	1	6
702	694	33	50	80	28	1	164	5	0.00	0.00	0.00	0.04	0.00	0.96	0.00	0.98	6
698	690	36	12	62	31	22	188	4	0.01	0.00	0.00	0.03	0.00	0.96	0.00	0.98	6
857	849	21	35	2	28	1	210	4	0.03	0.01	0.00	0.00	0.00	0.96	0.00	0.98	6
56	56	14	23	20	1	16	17	13	0.00	0.00	0.00	0.00	0.00	0.00	1.00	1	7
162	162	40	1	83	6	4	7	13	0.00	0.00	0.00	0.00	0.00	0.00	1.00	1	7
67	67	29	41	48	11	1	45	10	0.03	0.00	0.00	0.00	0.00	0.00	0.97	1	7
262	597	49	68	119	53	41	115	58	nd	nd	nd	nd	nd	nd	nd		8
39	39	1	26	24	1	4	3	10	0.07	0.04	0.00	0.00	0.00	0.00	0.89	1
40	40	1	3	6	1	4	34	10	0.11	0.01	0.00	0.00	0.00	0.00	0.88	1
68	68	3	22	18	1	1	16	12	0.06	0.10	0.00	0.00	0.00	0.00	0.84	0.94
894	886	43	54	111	71	64	137	4	0.13	0.00	0.00	0.00	0.16	0.00	0.71	0.58
571	564	34	80	3	62	47	155	12	0.00	0.11	0.00	0.00	0.25	0.00	0.64	0.4
842	834	1	47	67	28	45	55	6	0.14	0.29	0.00	0.00	0.00	0.00	0.57	0.06
43	43	1	42	49	10	1	48	23	0.93	0.00	0.00	0.06	0.00	0.00	0.01	0.32
340	338	45	77	59	2	4	56	64	0.76	0.23	0.00	0.00	0.00	0.00	0.01	0.06
832	824	1	78	3	11	1	72	7	0.83	0.16	0.00	0.00	0.00	0.00	0.01	0.1
578	571	1	15	13	11	4	15	4	0.00	0.00	0.00	0.06	0.00	0.94	0.00	0.9
503	496	1	62	80	28	35	164	45	0.00	0.00	0.00	0.07	0.00	0.93	0.00	0.84
712	704	1	35	12	11	4	109	3	0.00	0.00	0.00	0.07	0.00	0.93	0.00	0.84
59	59	19	30	29	23	18	24	19	0.00	0.00	0.07	0.00	0.00	0.93	0.00	0.84
230	230	1	17	8	10	28	108	32	0.07	0.00	0.00	0.00	0.00	0.93	0.00	0.84
817	809	1	31	12	11	4	109	3	0.00	0.00	0.00	0.09	0.00	0.91	0.00	0.8
785	777	1	107	12	54	1	165	68	0.01	0.00	0.00	0.08	0.00	0.91	0.00	0.8
87	87	1	52	29	15	18	24	7	0.00	0.00	0.11	0.00	0.00	0.89	0.00	0.62
291	290	1	46	96	54	4	18	59	0.01	0.00	0.00	0.12	0.00	0.87	0.00	0.5
356	354	1	46	96	54	4	79	59	0.00	0.00	0.00	0.14	0.00	0.86	0.00	0.44
846	838	4	31	12	11	4	109	3	0.00	0.00	0.00	0.14	0.00	0.86	0.00	0.44
86	86	21	15	2	15	1	78	4	0.03	0.00	0.11	0.00	0.00	0.86	0.00	0.44
242	242	1	28	49	10	1	24	4	0.00	0.00	0.19	0.00	0.00	0.81	0.00	0.32
882	874	1	12	4	11	4	109	3	0.00	0.00	0.00	0.22	0.00	0.78	0.00	0.26
48	48	10	12	4	6	4	33	2	0.01	0.00	0.00	0.23	0.00	0.76	0.00	0.18
354	352	1	46	96	12	4	79	59	0.06	0.00	0.00	0.22	0.00	0.72	0.00	0.14
371	368	1	3	3	2	2	23	3	0.00	0.30	0.00	0.00	0.00	0.70	0.00	0.12
165	165	33	12	40	26	25	84	5	0.26	0.00	0.06	0.00	0.00	0.68	0.00	0.1
770	762	21	12	13	28	1	84	5	0.33	0.00	0.00	0.00	0.00	0.67	0.00	0.08
176	176	21	48	58	42	36	83	4	0.79	0.00	0.00	0.00	0.00	0.21	0.00	0.08
292	291	1	46	100	12	36	71	6	0.81	0.01	0.00	0.00	0.00	0.18	0.00	0.1
341	339	46	12	110	1	16	133	50	0.84	0.00	0.00	0.00	0.00	0.16	0.00	0.12
345	343	46	12	110	1	16	141	50	0.85	0.00	0.00	0.00	0.00	0.15	0.00	0.12
552	545	21	35	2	28	1	145	4	0.86	0.00	0.00	0.00	0.00	0.14	0.00	0.14
628	621	1	12	12	11	4	145	3	0.87	0.00	0.00	0.00	0.00	0.13	0.00	0.14
917	909	51	12	49	11	49	145	4	0.88	0.00	0.00	0.00	0.00	0.12	0.00	0.14
151	151	21	12	2	28	32	83	4	0.89	0.00	0.00	0.00	0.00	0.11	0.00	0.2
167	167	33	12	40	26	32	83	5	0.89	0.00	0.00	0.00	0.00	0.11	0.00	0.2
336	334	35	63	113	1	1	71	6	0.89	0.00	0.00	0.00	0.00	0.11	0.00	0.2
376	371	21	35	2	28	1	83	4	0.89	0.00	0.00	0.00	0.00	0.11	0.00	0.2
475	468	18	44	2	28	1	151	71	0.89	0.00	0.00	0.00	0.00	0.11	0.00	0.2
510	503	1	94	59	43	1	71	6	0.78	0.12	0.00	0.00	0.00	0.10	0.00	0.08
883	875	1	12	56	1	1	173	26	0.88	0.00	0.00	0.03	0.00	0.09	0.00	0.14
406	400	10	12	4	11	4	133	5	0.90	0.00	0.00	0.01	0.00	0.09	0.00	0.24
512	505	1	3	3	2	2	83	3	0.00	0.91	0.00	0.00	0.00	0.09	0.00	0.06
431	425	34	12	68	41	1	104	4	0.91	0.00	0.00	0.00	0.00	0.09	0.00	0.28
171	171	1	48	65	45	4	90	26	0.83	0.00	0.00	0.09	0.00	0.08	0.00	0.1
595	588	1	15	66	12	33	90	41	0.81	0.05	0.00	0.06	0.00	0.08	0.00	0.1
652	644	1	15	66	12	33	173	41	0.80	0.07	0.00	0.05	0.00	0.08	0.00	0.1
405	399	10	12	4	11	4	141	5	0.92	0.00	0.00	0.00	0.00	0.08	0.00	0.28
432	426	34	12	68	41	32	104	4	0.92	0.00	0.00	0.00	0.00	0.08	0.00	0.28
615	608	33	31	2	26	1	83	5	0.92	0.00	0.00	0.00	0.00	0.08	0.00	0.28
751	743	33	31	2	28	1	83	5	0.92	0.00	0.00	0.00	0.00	0.08	0.00	0.28
169	169	1	34	59	28	4	90	45	0.88	0.00	0.00	0.05	0.00	0.07	0.00	0.14
884	876	18	87	2	28	1	83	71	0.92	0.01	0.00	0.00	0.00	0.07	0.00	0.28
351	349	1	17	82	39	1	143	7	0.89	0.06	0.00	0.00	0.00	0.05	0.00	0.2
35	35	1	15	2	28	1	41	32	0.94	0.00	0.00	0.04	0.00	0.02	0.00	0.4
649	641	1	74	56	1	1	177	26	0.94	0.00	0.00	0.04	0.00	0.02	0.00	0.4
621	614	1	12	12	6	1	66	45	0.86	0.13	0.00	0.00	0.00	0.01	0.00	0.14
251	251	32	48	54	35	1	11	40	0.90	0.09	0.00	0.00	0.00	0.01	0.00	0.24
626	619	1	17	82	39	1	72	7	0.92	0.07	0.00	0.00	0.00	0.01	0.00	0.28
586	579	52	80	111	7	39	163	2	0.00	0.00	0.00	0.07	0.93	0.00	0.00	0.76
915	907	63	3	141	67	60	16	11	0.00	0.10	0.00	0.00	0.90	0.00	0.00	0.2
634	627	1	17	8	10	30	12	32	0.06	0.00	0.00	0.94	0.00	0.00	0.00	0.24
388	382	1	15	4	11	4	95	4	0.07	0.00	0.00	0.93	0.00	0.00	0.00	0.22
448	442	1	15	3	2	2	98	3	0.00	0.09	0.00	0.91	0.00	0.00	0.00	0.14
664	656	1	15	3	2	2	179	3	0.00	0.09	0.00	0.91	0.00	0.00	0.00	0.14
809	801	1	33	2	64	1	153	26	0.10	0.00	0.00	0.90	0.00	0.00	0.00	0.1
457	451	1	15	3	2	2	153	3	0.00	0.11	0.00	0.89	0.00	0.00	0.00	0.08
24	24	1	1	22	1	4	20	16	0.78	0.00	0.00	0.22	0.00	0.00	0.00	0.08
18	18	10	13	4	11	12	11	5	0.79	0.00	0.00	0.21	0.00	0.00	0.00	0.08
577	570	1	15	4	11	4	64	4	0.79	0.00	0.00	0.21	0.00	0.00	0.00	0.08
508	501	10	12	4	11	12	167	5	0.84	0.00	0.00	0.16	0.00	0.00	0.00	0.12
25	25	1	1	41	6	23	31	26	0.76	0.13	0.00	0.11	0.00	0.00	0.00	0.06
55	55	13	33	37	24	4	11	2	0.89	0.00	0.00	0.11	0.00	0.00	0.00	0.2
245	245	10	12	4	11	4	4	5	0.89	0.00	0.00	0.11	0.00	0.00	0.00	0.2
202	202	32	46	4	11	4	32	5	0.90	0.00	0.00	0.10	0.00	0.00	0.00	0.24
439	433	10	33	4	11	4	140	5	0.90	0.00	0.00	0.10	0.00	0.00	0.00	0.24
434	428	10	53	4	11	4	52	5	0.92	0.00	0.00	0.08	0.00	0.00	0.00	0.28
754	746	10	12	4	11	4	56	5	0.92	0.00	0.00	0.08	0.00	0.00	0.00	0.28
755	747	10	12	4	11	12	57	5	0.92	0.00	0.00	0.08	0.00	0.00	0.00	0.28
387	381	1	15	4	11	4	140	4	0.92	0.01	0.00	0.07	0.00	0.00	0.00	0.28
50	50	10	34	40	26	22	27	2	0.93	0.00	0.00	0.07	0.00	0.00	0.00	0.32
422	416	10	53	4	6	4	58	5	0.94	0.00	0.00	0.06	0.00	0.00	0.00	0.4
268	267	1	1	66	12	33	129	41	0.78	0.17	0.00	0.05	0.00	0.00	0.00	0.08
494	487	1	3	3	2	4	16	3	0.04	0.93	0.00	0.03	0.00	0.00	0.00	0.06
841	833	1	3	3	2	4	11	3	0.07	0.92	0.00	0.01	0.00	0.00	0.00	0.06
683	675	2	38	42	1	1	185	49	0.74	0.25	0.00	0.01	0.00	0.00	0.00	0.06
77	77	1	1	66	12	33	76	21	0.80	0.19	0.00	0.01	0.00	0.00	0.00	0.1
620	613	1	1	13	12	4	16	2	0.92	0.07	0.00	0.01	0.00	0.00	0.00	0.28
26	26	1	10	36	22	20	4	24	0.77	0.21	0.02	0.00	0.00	0.00	0.00	0.08
287	286	1	17	117	11	28	11	32	0.87	0.12	0.01	0.00	0.00	0.00	0.00	0.14
517	510	21	81	3	2	35	111	4	0.06	0.94	0.00	0.00	0.00	0.00	0.00	0.08
908	900	1	3	3	2	2	7	45	0.06	0.94	0.00	0.00	0.00	0.00	0.00	0.08
837	829	1	3	3	2	4	7	3	0.07	0.93	0.00	0.00	0.00	0.00	0.00	0.06
418	412	1	17	3	2	2	102	2	0.09	0.91	0.00	0.00	0.00	0.00	0.00	0.06
850	842	1	3	3	2	4	103	3	0.09	0.91	0.00	0.00	0.00	0.00	0.00	0.06
443	437	1	3	13	12	4	102	2	0.72	0.28	0.00	0.00	0.00	0.00	0.00	0.06
774	766	1	62	80	28	35	117	45	0.72	0.28	0.00	0.00	0.00	0.00	0.00	0.06
791	783	1	50	59	28	4	66	6	0.73	0.27	0.00	0.00	0.00	0.00	0.00	0.06
833	825	1	3	2	11	2	72	7	0.73	0.27	0.00	0.00	0.00	0.00	0.00	0.06
269	268	1	1	116	60	1	132	50	0.74	0.26	0.00	0.00	0.00	0.00	0.00	0.06
799	791	24	1	42	12	24	144	26	0.74	0.26	0.00	0.00	0.00	0.00	0.00	0.06
117	117	1	15	2	2	1	4	5	0.75	0.25	0.00	0.00	0.00	0.00	0.00	0.06
228	228	1	15	2	28	1	16	32	0.75	0.25	0.00	0.00	0.00	0.00	0.00	0.06
907	899	1	1	66	12	33	7	6	0.75	0.25	0.00	0.00	0.00	0.00	0.00	0.06
120	120	1	3	6	1	4	3	6	0.76	0.24	0.00	0.00	0.00	0.00	0.00	0.06
655	647	18	15	3	6	4	171	50	0.76	0.24	0.00	0.00	0.00	0.00	0.00	0.06
148	148	1	3	65	45	4	4	26	0.77	0.23	0.00	0.00	0.00	0.00	0.00	0.08
794	786	1	12	42	60	1	157	4	0.77	0.23	0.00	0.00	0.00	0.00	0.00	0.08
856	848	21	12	2	28	1	140	4	0.77	0.23	0.00	0.00	0.00	0.00	0.00	0.08
385	379	1	15	2	28	1	7	32	0.78	0.22	0.00	0.00	0.00	0.00	0.00	0.08
2	2	2	2	2	1	1	2	7	0.79	0.21	0.00	0.00	0.00	0.00	0.00	0.08
111	111	1	15	2	2	1	3	2	0.79	0.21	0.00	0.00	0.00	0.00	0.00	0.08
267	266	1	1	66	12	33	117	41	0.79	0.21	0.00	0.00	0.00	0.00	0.00	0.08
382	376	50	86	120	6	2	132	70	0.79	0.21	0.00	0.00	0.00	0.00	0.00	0.08
632	625	35	50	42	49	1	10	5	0.79	0.21	0.00	0.00	0.00	0.00	0.00	0.08
835	827	21	12	140	1	4	154	4	0.79	0.21	0.00	0.00	0.00	0.00	0.00	0.08
323	321	24	58	107	2	4	54	6	0.80	0.20	0.00	0.00	0.00	0.00	0.00	0.1
641	633	1	15	2	28	1	180	32	0.80	0.20	0.00	0.00	0.00	0.00	0.00	0.1
742	734	1	17	12	12	26	99	68	0.80	0.20	0.00	0.00	0.00	0.00	0.00	0.1
744	736	1	1	66	12	33	178	41	0.80	0.20	0.00	0.00	0.00	0.00	0.00	0.1
477	470	1	50	56	2	1	152	26	0.81	0.19	0.00	0.00	0.00	0.00	0.00	0.1
834	826	1	12	42	28	11	72	4	0.81	0.19	0.00	0.00	0.00	0.00	0.00	0.1
896	888	36	34	62	2	22	16	4	0.81	0.19	0.00	0.00	0.00	0.00	0.00	0.1
384	378	1	12	12	11	2	148	3	0.82	0.18	0.00	0.00	0.00	0.00	0.00	0.1
58	58	18	17	28	22	4	4	18	0.84	0.16	0.00	0.00	0.00	0.00	0.00	0.12
210	210	1	47	8	10	28	4	32	0.84	0.16	0.00	0.00	0.00	0.00	0.00	0.12
680	672	21	101	3	28	32	172	5	0.84	0.16	0.00	0.00	0.00	0.00	0.00	0.12
778	770	1	108	2	28	1	69	45	0.84	0.16	0.00	0.00	0.00	0.00	0.00	0.12
777	769	1	15	2	28	1	140	32	0.85	0.15	0.00	0.00	0.00	0.00	0.00	0.12
779	771	1	102	144	28	22	69	5	0.85	0.15	0.00	0.00	0.00	0.00	0.00	0.12
839	831	18	48	58	2	2	54	26	0.86	0.14	0.00	0.00	0.00	0.00	0.00	0.14
732	724	1	107	12	10	23	195	26	0.87	0.13	0.00	0.00	0.00	0.00	0.00	0.14
865	857	31	17	67	40	1	142	7	0.87	0.13	0.00	0.00	0.00	0.00	0.00	0.14
150	150	2	38	42	1	1	4	49	0.88	0.12	0.00	0.00	0.00	0.00	0.00	0.14
226	226	12	17	12	1	29	16	54	0.88	0.12	0.00	0.00	0.00	0.00	0.00	0.14
309	307	10	12	1	33	4	72	5	0.88	0.12	0.00	0.00	0.00	0.00	0.00	0.14
830	822	21	12	140	1	4	16	4	0.88	0.12	0.00	0.00	0.00	0.00	0.00	0.14
211	211	1	52	62	39	4	4	38	0.89	0.11	0.00	0.00	0.00	0.00	0.00	0.2
910	902	1	72	12	11	2	54	3	0.90	0.10	0.00	0.00	0.00	0.00	0.00	0.24
129	129	1	38	42	37	4	11	43	0.91	0.09	0.00	0.00	0.00	0.00	0.00	0.28
591	584	1	35	66	12	33	55	41	0.91	0.09	0.00	0.00	0.00	0.00	0.00	0.28
919	911	31	17	67	40	1	99	7	0.91	0.09	0.00	0.00	0.00	0.00	0.00	0.28
124	124	1	17	8	10	28	66	32	0.92	0.08	0.00	0.00	0.00	0.00	0.00	0.28
611	604	34	1	80	41	4	10	4	0.92	0.08	0.00	0.00	0.00	0.00	0.00	0.28
718	710	1	35	66	12	33	144	41	0.92	0.08	0.00	0.00	0.00	0.00	0.00	0.28
820	812	21	15	2	28	1	103	4	0.92	0.08	0.00	0.00	0.00	0.00	0.00	0.28
526	519	1	15	13	2	4	50	2	0.93	0.07	0.00	0.00	0.00	0.00	0.00	0.32
647	639	53	95	80	1	26	171	3	0.93	0.07	0.00	0.00	0.00	0.00	0.00	0.32
750	742	21	2	96	6	23	142	26	0.93	0.07	0.00	0.00	0.00	0.00	0.00	0.32
853	845	21	35	2	28	1	209	4	0.94	0.06	0.00	0.00	0.00	0.00	0.00	0.4
861	853	1	10	8	6	1	142	14	0.94	0.06	0.00	0.00	0.00	0.00	0.00	0.4
