# Supplementary material for: Development and evaluation of a core genome multilocus typing scheme for whole-genome sequence-based typing of Acinetobacter baumannii
Source: PLoS One. 2017 Jun 8;12(6):e0179228. doi: 10.1371/journal.pone.0179228 (PMC5464626; doi:10.1371/journal.pone.0179228)
Supplement: S2 Table — (XLS) [file pone.0179228.s003.xls]

## Sheet: Supp_Table2_A_baumannii_cgMLST_
Supp. Table 2: List of core genome genes used for the A. baumannii cgMLST scheme
Target (locus tag)	Gene	Note	Gene Product	Absolute Offset (numbered from the A. baumannii reference strain ACICU [GenBank Acc. No. NC_010611])	Lenght in bp
ACICU_RS00005		Derived by automated computational analysis using gene prediction method: Protein Homology.	cytochrome b precursor	75	393
ACICU_RS00010	gyrB	negatively supercoils closed circular double-stranded DNA; Derived by automated computational analysis using gene prediction method: Protein Homology.	DNA gyrase subunit B	505	2469
ACICU_RS00015		Derived by automated computational analysis using gene prediction method: Protein Homology.	DNA recombination protein RecF	3026	1083
ACICU_RS00020		Derived by automated computational analysis using gene prediction method: Protein Homology.	DNA polymerase III subunit beta	4123	1149
ACICU_RS00025		Derived by automated computational analysis using gene prediction method: Protein Homology.	chromosomal replication initiator protein DnaA	5369	1398
ACICU_RS00030	rpmH	in Escherichia coli transcription of this gene is enhanced by polyamines; Derived by automated computational analysis using gene prediction method: Protein Homology.	50S ribosomal protein L34	7437	135
ACICU_RS00035		Derived by automated computational analysis using gene prediction method: Protein Homology.	ribonuclease P protein component	7601	393
ACICU_RS00040		Derived by automated computational analysis using gene prediction method: Protein Homology.	membrane protein insertion efficiency factor YidD	8004	321
ACICU_RS00045		functions to insert inner membrane proteins into the IM in Escherichia coli; interacts with transmembrane segments; functions in both Sec-dependent and -independent membrane insertion; similar to Oxa1p in mitochondria; Derived by automated computational analysis using gene prediction method: Protein Homology.	insertase	8330	1761
ACICU_RS00050	trmE	in Escherichia coli this protein is involved in the biosynthesis of the hypermodified nucleoside 5-methylaminomethyl-2-thiouridine, which is found in the wobble position of some tRNAs and affects ribosomal frameshifting; shows potassium-dependent dimerization and GTP hydrolysis; also involved in regulation of glutamate-dependent acid resistance and activation of gadE; Derived by automated computa…	tRNA modification GTPase	10181	1356
ACICU_RS00055		DNA-binding; binds the RcnA promotor; Derived by automated computational analysis using gene prediction method: Protein Homology.	transcriptional regulator	11582	264
ACICU_RS00065		Derived by automated computational analysis using gene prediction method: Protein Homology.	thiol:disulfide interchange protein	12985	699
ACICU_RS00070		Derived by automated computational analysis using gene prediction method: Protein Homology.	transglycosylase	13737	252
ACICU_RS00075		catalyzes the formation of inosine monophosphate from hypoxanthine and 5-phospho-alpha-D-ribose 1-diphosphate; Derived by automated computational analysis using gene prediction method: Protein Homology.	hypoxanthine phosphoribosyltransferase	14160	528
ACICU_RS00085		Catalyzes the deamination of guanine; Derived by automated computational analysis using gene prediction method: Protein Homology.	guanine deaminase	14902	1326
ACICU_RS00090		Derived by automated computational analysis using gene prediction method: Protein Homology.	hypothetical protein	16284	1056
ACICU_RS00095		Derived by automated computational analysis using gene prediction method: Protein Homology.	carboxylate--amine ligase	17630	1161
ACICU_RS00100		Derived by automated computational analysis using gene prediction method: Protein Homology.	hypothetical protein	18812	366
ACICU_RS00115		Derived by automated computational analysis using gene prediction method: Protein Homology.	undecaprenyl-diphosphatase	21261	597
ACICU_RS00125		ligates L-alanyl-gamma-D-glutamyl-meso-diaminopimelate to UDP-N-acetylmuramic acid for reincorporation into peptidoglycan; Derived by automated computational analysis using gene prediction method: Protein Homology.	UDP-N-acetylmuramate:L-alanyl-gamma-D-glutamyl- meso-diaminopimelate ligase	23313	1374
ACICU_RS00130		Derived by automated computational analysis using gene prediction method: Protein Homology.	membrane protein	24925	366
ACICU_RS00135		Derived by automated computational analysis using gene prediction method: Protein Homology.	phosphoribosylaminoimidazole carboxylase	25474	513
ACICU_RS00140		Derived by automated computational analysis using gene prediction method: Protein Homology.	phosphoribosylaminoimidazole carboxylase	25996	1122
ACICU_RS00145		Derived by automated computational analysis using gene prediction method: Protein Homology.	lytic transglycosylase	27805	1293
ACICU_RS00150		Derived by automated computational analysis using gene prediction method: Protein Homology.	hypothetical protein	29147	375
ACICU_RS00155		Derived by automated computational analysis using gene prediction method: Protein Homology.	hypothetical protein	29635	906
ACICU_RS00165	dnaK	heat shock protein 70; assists in folding of nascent polypeptide chains; refolding of misfolded proteins; utilizes ATPase activity to help fold; co-chaperones are DnaJ and GrpE; multiple copies in some bacteria; Derived by automated computational analysis using gene prediction method: Protein Homology.	molecular chaperone DnaK	31975	1941
ACICU_RS00170		Derived by automated computational analysis using gene prediction method: Protein Homology.	nucleotide exchange factor GrpE	34069	555
ACICU_RS00175		Derived by automated computational analysis using gene prediction method: Protein Homology.	LysR family transcriptional regulator	34787	894
ACICU_RS00180		Derived by automated computational analysis using gene prediction method: Protein Homology.	hypothetical protein	35788	867
ACICU_RS00185		Derived by automated computational analysis using gene prediction method: Protein Homology.	hypothetical protein	37046	231
ACICU_RS00190		Derived by automated computational analysis using gene prediction method: Protein Homology.	hypothetical protein	37450	327
ACICU_RS00195		Derived by automated computational analysis using gene prediction method: Protein Homology.	esterase	37987	1071
ACICU_RS00200		Derived by automated computational analysis using gene prediction method: Protein Homology.	peptidyl-prolyl cis-trans isomerase	39191	558
ACICU_RS00235		Derived by automated computational analysis using gene prediction method: Protein Homology.	flavoprotein	45981	543
ACICU_RS00240		rotamase; accelerates isomerization of the peptidyl prolyl bond, involved in the folding of proteases; Derived by automated computational analysis using gene prediction method: Protein Homology.	peptidylprolyl isomerase	46658	483
ACICU_RS00250	ileS	IleRS; catalyzes the formation of isoleucyl-tRNA(Ile) from isoleucine and tRNA(Ile); since isoleucine and other amino acids such as valine are similar, there are additional editing function in this enzyme; one is involved in hydrolysis of activated valine-AMP and the other is involved in deacylation of mischarged Val-tRNA(Ile); there are two active sites, one for aminoacylation and one for editin…	isoleucine--tRNA ligase	47665	2838
ACICU_RS00255		Derived by automated computational analysis using gene prediction method: Protein Homology.	bifunctional riboflavin kinase/FMN adenylyltransferase	50564	1002
ACICU_RS00260		Derived by automated computational analysis using gene prediction method: Protein Homology.	C4-dicarboxylate ABC transporter	51774	1134
ACICU_RS00265		Derived by automated computational analysis using gene prediction method: Protein Homology.	5'-nucleosidase	52988	567
ACICU_RS00270		Derived by automated computational analysis using gene prediction method: Protein Homology.	TetR family transcriptional regulator	53589	612
ACICU_RS00275	ssuB	part of the ABC type transport system SsuABC for aliphatic sulfonates; with SsuA being the periplasmic substrate-binding subunit, SsuB the ATP-binding subunit and SsuC the permease; Derived by automated computational analysis using gene prediction method: Protein Homology.	aliphatic sulfonate ABC transporter ATP-binding protein	54470	801
ACICU_RS00280		Derived by automated computational analysis using gene prediction method: Protein Homology.	sulfonate ABC transporter	55284	798
ACICU_RS00285		catalyzes the release of sulfite from alkanesulfonates; Derived by automated computational analysis using gene prediction method: Protein Homology.	alkanesulfonate monooxygenase	56078	1176
ACICU_RS00290		Derived by automated computational analysis using gene prediction method: Protein Homology.	sulfonate ABC transporter substrate-binding protein	57280	984
ACICU_RS00295		Derived by automated computational analysis using gene prediction method: Protein Homology.	ABC transporter substrate-binding protein	58335	969
ACICU_RS00300		catalyzes the formation of N-acetyl-L-glutamate from L-glutamate and acetyl-CoA in arginine biosynthesis; Derived by automated computational analysis using gene prediction method: Protein Homology.	amino-acid N-acetyltransferase	59637	1356
ACICU_RS00305		Derived by automated computational analysis using gene prediction method: Protein Homology.	hypothetical protein	61113	321
ACICU_RS00310		Derived by automated computational analysis using gene prediction method: Protein Homology.	hypothetical protein	61656	411
ACICU_RS00315		Derived by automated computational analysis using gene prediction method: Protein Homology.	oxoacyl-ACP reductase	62284	747
ACICU_RS00320		Derived by automated computational analysis using gene prediction method: Protein Homology.	phosphoglycolate phosphatase	63096	699
ACICU_RS00325		Derived by automated computational analysis using gene prediction method: Protein Homology.	bifunctional 3-demethylubiquinone 3-O-methyltransferase/2-octaprenyl-6-hydroxy phenol methylase	63794	714
ACICU_RS00330		Derived by automated computational analysis using gene prediction method: Protein Homology.	alkali-inducible disulfide interchange protein	64687	618
ACICU_RS00335		Derived by automated computational analysis using gene prediction method: Protein Homology.	TetR family transcriptional regulator	65382	648
ACICU_RS00340		Derived by automated computational analysis using gene prediction method: Protein Homology.	TetR family transcriptional regulator	66166	639
ACICU_RS00345		Derived by automated computational analysis using gene prediction method: Protein Homology.	oxidoreductase	66978	1026
ACICU_RS00350		Derived by automated computational analysis using gene prediction method: Protein Homology.	fatty acid desaturase	68028	1149
ACICU_RS00355	rph	RNase PH; tRNA nucleotidyltransferase; forms hexamers in Bacillus subtilis; phosphoroltic 3'-5' exoribonuclease; involved in maturation of tRNA precursors and removes terminal nucleotides near CCA acceptor arms of mature tRNAs; Derived by automated computational analysis using gene prediction method: Protein Homology.	ribonuclease PH	69335	717
ACICU_RS00365		Derived by automated computational analysis using gene prediction method: Protein Homology.	hypothetical protein	72930	168
ACICU_RS00370		Derived by automated computational analysis using gene prediction method: Protein Homology.	nicotinate-nucleotide pyrophosphorylase	73094	846
ACICU_RS00375		Derived by automated computational analysis using gene prediction method: Protein Homology.	N-acetyl-anhydromuranmyl-L-alanine amidase	74111	570
ACICU_RS00380		Derived by automated computational analysis using gene prediction method: Protein Homology.	lipid II flippase MurJ	74762	1542
ACICU_RS00385		Derived by automated computational analysis using gene prediction method: Protein Homology.	peptidyl-prolyl cis-trans isomerase	76349	696
ACICU_RS00390		Derived by automated computational analysis using gene prediction method: Protein Homology.	peptidyl-prolyl cis-trans isomerase	77094	723
ACICU_RS00500		Derived by automated computational analysis using gene prediction method: Protein Homology.	hypothetical protein	100839	1371
ACICU_RS00505		Derived by automated computational analysis using gene prediction method: Protein Homology.	L-lactate permease	102584	1662
ACICU_RS00510		Derived by automated computational analysis using gene prediction method: Protein Homology.	transcriptional regulator	104265	753
ACICU_RS00515	lldD	flavin mononucleotide-dependent dehydrogenase; functions in aerobic respiration and also has a role in anaerobic nitrate respiration; Derived by automated computational analysis using gene prediction method: Protein Homology.	alpha-hydroxy-acid oxidizing enzyme	105014	1152
ACICU_RS00520		component of the membrane-bound D-lactate oxidase, FAD-binding, NADH independent; Derived by automated computational analysis using gene prediction method: Protein Homology.	lactate dehydrogenase	106490	1707
ACICU_RS00525		catalyzes the formation of L-glutamate and an aromatic oxo acid from an aromatic amino acid and 2-oxoglutarate; Derived by automated computational analysis using gene prediction method: Protein Homology.	aromatic amino acid aminotransferase	108245	1215
ACICU_RS00535	prpB	catalyzes the formation of pyruvate and succinate from 2-methylisocitrate; Derived by automated computational analysis using gene prediction method: Protein Homology.	methylisocitrate lyase	110678	885
ACICU_RS00540		catalyzes the synthesis of 2-methylcitrate from propionyl-CoA and oxaloacetate; also catalyzes the condensation of oxaloacetate with acetyl-CoA but with a lower specificity; Derived by automated computational analysis using gene prediction method: Protein Homology.	methylcitrate synthase	111629	1158
ACICU_RS00545		Derived by automated computational analysis using gene prediction method: Protein Homology.	Fe/S-dependent 2-methylisocitrate dehydratase AcnD	112786	2607
ACICU_RS00615		Derived by automated computational analysis using gene prediction method: Protein Homology.	hypothetical protein	131387	702
ACICU_RS00620		Derived by automated computational analysis using gene prediction method: Protein Homology.	RNA pseudouridine synthase	132200	666
ACICU_RS00625		Derived by automated computational analysis using gene prediction method: Protein Homology.	hypothetical protein	132976	375
ACICU_RS00630		Derived by automated computational analysis using gene prediction method: Protein Homology.	polyketide cyclase	133379	381
ACICU_RS00635		Derived by automated computational analysis using gene prediction method: Protein Homology.	ligand-gated channel protein	133804	2091
ACICU_RS00640		Derived by automated computational analysis using gene prediction method: Protein Homology.	hypothetical protein	135970	1146
ACICU_RS00645		Derived by automated computational analysis using gene prediction method: Protein Homology.	AsnC family transcriptional regulator	137156	468
ACICU_RS00650		catalyzes the oxidative deamination of D-amino acids; Derived by automated computational analysis using gene prediction method: Protein Homology.	D-amino acid dehydrogenase small subunit	137760	1266
ACICU_RS00655		Derived by automated computational analysis using gene prediction method: Protein Homology.	alanine racemase	139046	1104
ACICU_RS00660		Derived by automated computational analysis using gene prediction method: Protein Homology.	hypothetical protein	140160	360
ACICU_RS00665		Derived by automated computational analysis using gene prediction method: Protein Homology.	alanine glycine permease	140682	1440
ACICU_RS00670		Derived by automated computational analysis using gene prediction method: Protein Homology.	alanine glycine permease	142492	1431
ACICU_RS00675		Derived by automated computational analysis using gene prediction method: Protein Homology.	LysR family transcriptional regulator	143980	882
ACICU_RS00680		Derived by automated computational analysis using gene prediction method: Protein Homology.	methylmalonate-semialdehyde dehydrogenase [acylating]	145027	1518
ACICU_RS00685		Derived by automated computational analysis using gene prediction method: Protein Homology.	3-hydroxyisobutyrate dehydrogenase	146556	891
ACICU_RS00690		Derived by automated computational analysis using gene prediction method: Protein Homology.	AMP-binding protein	147528	1650
ACICU_RS00695		Derived by automated computational analysis using gene prediction method: Protein Homology.	acyl-CoA dehydrogenase	149189	1128
ACICU_RS00705		Derived by automated computational analysis using gene prediction method: Protein Homology.	enoly-CoA hydratase	151124	1026
ACICU_RS00785		Derived by automated computational analysis using gene prediction method: Protein Homology.	chromosome partitioning protein ParA	173601	843
ACICU_RS00790		Derived by automated computational analysis using gene prediction method: Protein Homology.	hypothetical protein	174454	387
ACICU_RS00795		Derived by automated computational analysis using gene prediction method: Protein Homology.	threonine transporter RhtB	175056	591
ACICU_RS00800		Derived by automated computational analysis using gene prediction method: Protein Homology.	cytochrome O ubiquinol oxidase	175654	642
ACICU_RS00805		Derived by automated computational analysis using gene prediction method: Protein Homology.	membrane protein	176489	438
ACICU_RS00810		Derived by automated computational analysis using gene prediction method: Protein Homology.	hypothetical protein	176985	1230
ACICU_RS00815	guaA	contains glutamine-hydrolyzing domain and glutamine amidotransferase; GMP-binding domain; functions to produce GMP from XMP in the IMP pathway; Derived by automated computational analysis using gene prediction method: Protein Homology.	GMP synthetase	178590	1569
ACICU_RS00820		Derived by automated computational analysis using gene prediction method: Protein Homology.	adenylyltransferase	180224	789
ACICU_RS00825		Derived by automated computational analysis using gene prediction method: Protein Homology.	PadR family transcriptional regulator	181234	528
ACICU_RS00830		Derived by automated computational analysis using gene prediction method: Protein Homology.	hypothetical protein	181823	306
ACICU_RS00835		Derived by automated computational analysis using gene prediction method: Protein Homology.	quercetin 2,3-dioxygenase	182285	948
ACICU_RS00840		Derived by automated computational analysis using gene prediction method: Protein Homology.	osmotically inducible protein C	183229	408
ACICU_RS00845		Derived by automated computational analysis using gene prediction method: Protein Homology.	glutathione S-transferase	183748	669
ACICU_RS00850		Derived by automated computational analysis using gene prediction method: Protein Homology.	cell division protein	184460	627
ACICU_RS00855	argS	catalyzes a two-step reaction, first charging an arginine molecule by linking its carboxyl group to the alpha-phosphate of ATP, followed by transfer of the aminoacyl-adenylate to its tRNA; class-I aminoacyl-tRNA synthetase; Derived by automated computational analysis using gene prediction method: Protein Homology.	arginine--tRNA ligase	185240	1791
ACICU_RS00860		malic enzyme; oxaloacetate-decarboxylating; NAD-dependent; catalyzes the formation of pyruvate form malate; Derived by automated computational analysis using gene prediction method: Protein Homology.	NAD-dependent malic enzyme	187526	1698
ACICU_RS00865		Derived by automated computational analysis using gene prediction method: Protein Homology.	peroxidase	189269	921
ACICU_RS00870		Derived by automated computational analysis using gene prediction method: Protein Homology.	threonine transporter RhtB	190347	627
ACICU_RS00875		Derived by automated computational analysis using gene prediction method: Protein Homology.	DNA repair protein HhH-GPD	190975	810
ACICU_RS00880		Derived by automated computational analysis using gene prediction method: Protein Homology.	zinc ABC transporter ATP-binding protein	191788	789
ACICU_RS00890		Derived by automated computational analysis using gene prediction method: Protein Homology.	DNA repair protein HhH-GPD	193174	840
ACICU_RS00895		Derived by automated computational analysis using gene prediction method: Protein Homology.	ATP synthase subunit I	194183	399
ACICU_RS00900		Derived by automated computational analysis using gene prediction method: Protein Homology.	ATP synthase subunit A	194686	876
ACICU_RS00905		Derived by automated computational analysis using gene prediction method: Protein Homology.	ATP synthase subunit C	195646	246
ACICU_RS00910		Derived by automated computational analysis using gene prediction method: Protein Homology.	ATP synthase subunit B	195930	471
ACICU_RS00915		Derived by automated computational analysis using gene prediction method: Protein Homology.	ATP synthase subunit delta	196413	537
ACICU_RS00920		produces ATP from ADP in the presence of a proton gradient across the membrane; the alpha chain is a catalytic subunit; Derived by automated computational analysis using gene prediction method: Protein Homology.	ATP synthase subunit alpha	196996	1545
ACICU_RS00925		Produces ATP from ADP in the presence of a proton gradient across the membrane. The gamma chain is a regulatory subunit; Derived by automated computational analysis using gene prediction method: Protein Homology.	ATP synthase subunit gamma	198618	870
ACICU_RS00930		Derived by automated computational analysis using gene prediction method: Protein Homology.	ATP synthase subunit beta	199518	1395
ACICU_RS00935		Derived by automated computational analysis using gene prediction method: Protein Homology.	ATP synthase epsilon chain	200930	420
ACICU_RS00945		Derived by automated computational analysis using gene prediction method: Protein Homology.	hypothetical protein	202029	600
ACICU_RS00950		Derived by automated computational analysis using gene prediction method: Protein Homology.	glutathione peroxidase	202773	546
ACICU_RS00955		Derived by automated computational analysis using gene prediction method: Protein Homology.	AraC family transcriptional regulator	203441	765
ACICU_RS00960		Derived by automated computational analysis using gene prediction method: Protein Homology.	MFS transporter	204227	1215
ACICU_RS00965		Derived by automated computational analysis using gene prediction method: Protein Homology.	TetR family transcriptional regulator	205587	642
ACICU_RS00970		Derived by automated computational analysis using gene prediction method: Protein Homology.	multidrug DMT transporter	206346	909
ACICU_RS00975		Derived by automated computational analysis using gene prediction method: Protein Homology.	threonylcarbamoyl-AMP synthase	207647	570
ACICU_RS00980		Derived by automated computational analysis using gene prediction method: Protein Homology.	DNA processing protein DprA	208267	1131
ACICU_RS00985		Derived by automated computational analysis using gene prediction method: Protein Homology.	peptidoglycan-binding protein LysM	209418	1155
ACICU_RS00990		Derived by automated computational analysis using gene prediction method: Protein Homology.	peptide deformylase	210695	531
ACICU_RS00995		Derived by automated computational analysis using gene prediction method: Protein Homology.	hypothetical protein	211262	429
ACICU_RS01010		Derived by automated computational analysis using gene prediction method: Protein Homology.	hypothetical protein	214208	1215
ACICU_RS01015		Derived by automated computational analysis using gene prediction method: Protein Homology.	transcriptional regulator	215510	588
ACICU_RS01045		Derived by automated computational analysis using gene prediction method: Protein Homology.	acetyltransferase	222113	543
ACICU_RS01050		Derived by automated computational analysis using gene prediction method: Protein Homology.	cysteine synthase A	222861	999
ACICU_RS01055		Derived by automated computational analysis using gene prediction method: Protein Homology.	transglycosylase	223915	489
ACICU_RS01065		Derived by automated computational analysis using gene prediction method: Protein Homology.	membrane protein	225412	486
ACICU_RS01070		Derived by automated computational analysis using gene prediction method: Protein Homology.	MerR family transcriptional regulator	225979	405
ACICU_RS01075		Derived by automated computational analysis using gene prediction method: Protein Homology.	phytase esterase	226531	1260
ACICU_RS01080		Derived by automated computational analysis using gene prediction method: Protein Homology.	radical SAM protein	228005	2379
ACICU_RS01085		Derived by automated computational analysis using gene prediction method: Protein Homology.	hypothetical protein	230697	501
ACICU_RS01090		Derived by automated computational analysis using gene prediction method: Protein Homology.	hypothetical protein	231344	354
ACICU_RS01095		Derived by automated computational analysis using gene prediction method: Protein Homology.	DNA polymerase IV	232018	1056
ACICU_RS01100		Derived by automated computational analysis using gene prediction method: Protein Homology.	lysozyme	233075	759
ACICU_RS01105		Derived by automated computational analysis using gene prediction method: Protein Homology.	MFS transporter	233911	1392
ACICU_RS01110		Derived by automated computational analysis using gene prediction method: Protein Homology.	TIGR00730 family Rossman fold protein	235511	624
ACICU_RS01115		Derived by automated computational analysis using gene prediction method: Protein Homology.	membrane protein	236461	1593
ACICU_RS01120		Derived by automated computational analysis using gene prediction method: Protein Homology.	preprotein translocase SecA	238125	468
ACICU_RS01125		Derived by automated computational analysis using gene prediction method: Protein Homology.	membrane protein	238638	645
ACICU_RS01130		Derived by automated computational analysis using gene prediction method: Protein Homology.	MFS transporter	239365	1320
ACICU_RS01135		decatenates newly replicated chromosomal DNA and relaxes positive and negative DNA supercoiling; Derived by automated computational analysis using gene prediction method: Protein Homology.	DNA topoisomerase IV subunit A	240838	2220
ACICU_RS01140		activates fatty acids by binding to coenzyme A; Derived by automated computational analysis using gene prediction method: Protein Homology.	long-chain-fatty-acid--CoA ligase	243355	1680
ACICU_RS01145		Derived by automated computational analysis using gene prediction method: Protein Homology.	membrane protein	245072	384
ACICU_RS01150		Derived by automated computational analysis using gene prediction method: Protein Homology.	membrane protein	245562	399
ACICU_RS01155		Derived by automated computational analysis using gene prediction method: Protein Homology.	pyrophosphatase	246088	528
ACICU_RS01285		Derived by automated computational analysis using gene prediction method: Protein Homology.	hypothetical protein	265203	228
ACICU_RS01290		indirectly regulates nitrogen metabolism; at high nitrogen levels P-II prevents the phosphorylation of NR-I, the transcriptional activator of the glutamine synthetase gene (glnA); at low nitrogen levels P-II is uridylylated to form PII-UMP and interacts with an adenylyltransferase (GlnE) that activates GlnA; Derived by automated computational analysis using gene prediction method: Protein Homolog…	nitrogen regulatory protein P-II 1	265711	339
ACICU_RS01295		Derived by automated computational analysis using gene prediction method: Protein Homology.	ammonia channel protein	266107	1398
ACICU_RS01300		Derived by automated computational analysis using gene prediction method: Protein Homology.	NrdR family transcriptional regulator	267662	459
ACICU_RS01305		Derived by automated computational analysis using gene prediction method: Protein Homology.	deoxycytidylate deaminase	268136	1086
ACICU_RS01310		Derived by automated computational analysis using gene prediction method: Protein Homology.	restriction endonuclease subunit M	269218	1293
ACICU_RS01315		Derived by automated computational analysis using gene prediction method: Protein Homology.	riboflavin synthase subunit alpha	270553	660
ACICU_RS01320		Derived by automated computational analysis using gene prediction method: Protein Homology.	hypothetical protein	271272	219
ACICU_RS01325		Derived by automated computational analysis using gene prediction method: Protein Homology.	hypothetical protein	271621	636
ACICU_RS01335		Derived by automated computational analysis using gene prediction method: Protein Homology.	cytosol aminopeptidase	272698	1449
ACICU_RS01340		Derived by automated computational analysis using gene prediction method: Protein Homology.	LPS export ABC transporter permease LptF	274290	1101
ACICU_RS01345		Derived by automated computational analysis using gene prediction method: Protein Homology.	LPS export ABC transporter permease LptG	275390	1071
ACICU_RS01350		catalyzes the interconversion of 2-phosphoglycerate and 3-phosphoglycerate; Derived by automated computational analysis using gene prediction method: Protein Homology.	2,3-bisphosphoglycerate-independent phosphoglycerate mutase	276586	1548
ACICU_RS01355		Derived by automated computational analysis using gene prediction method: Protein Homology.	peptidase S41	278149	1185
ACICU_RS01360		Derived by automated computational analysis using gene prediction method: Protein Homology.	sigma-54-dependent Fis family transcriptional regulator	279337	1422
ACICU_RS01370	sirA	in Escherichia coli the protein UvrY is part of a two-component system along with BarA that is needed for efficient switching between glycolytic and gluconeogenic carbon sources possibly by regulating the Csr system; in Salmonella SirA and BarA regulate virulence gene expression also via the Csr system; Derived by automated computational analysis using gene prediction method: Protein Homology.	DNA-binding response regulator	282362	636
ACICU_RS01375		Derived by automated computational analysis using gene prediction method: Protein Homology.	D-alanyl-D-alanine endopeptidase	283249	1008
ACICU_RS01380		Derived by automated computational analysis using gene prediction method: Protein Homology.	threonine synthase	284363	1140
ACICU_RS01390		Derived by automated computational analysis using gene prediction method: Protein Homology.	thiol:disulfide interchange protein	287104	816
ACICU_RS01395		Derived by automated computational analysis using gene prediction method: Protein Homology.	tyrosine recombinase XerD	288066	921
ACICU_RS01400		Derived by automated computational analysis using gene prediction method: Protein Homology.	iron transporter	289094	300
ACICU_RS01405		Derived by automated computational analysis using gene prediction method: Protein Homology.	ferrous iron transporter B	289390	1854
ACICU_RS01410		Derived by automated computational analysis using gene prediction method: Protein Homology.	hypothetical protein	291264	252
ACICU_RS01415	murD	UDP-N-acetylmuramoylalanine--D-glutamate ligase; involved in peptidoglycan biosynthesis; cytoplasmic; catalyzes the addition of glutamate to the nucleotide precursor UDP-N-acetylmuramoyl-L-alanine during cell wall formation; Derived by automated computational analysis using gene prediction method: Protein Homology.	UDP-N-acetylmuramoylalanine--D-glutamate ligase	291676	1347
ACICU_RS01420		integral membrane protein involved in stabilizing FstZ ring during cell division; Derived by automated computational analysis using gene prediction method: Protein Homology.	cell division protein FtsW	293047	1197
ACICU_RS01425		Derived by automated computational analysis using gene prediction method: Protein Homology.	glutamyl-Q tRNA(Asp) ligase	294293	933
ACICU_RS01430		Derived by automated computational analysis using gene prediction method: Protein Homology.	molecular chaperone DnaK	295228	537
ACICU_RS01435		Derived by automated computational analysis using gene prediction method: Protein Homology.	phosphodiesterase	295975	813
ACICU_RS01440		Derived by automated computational analysis using gene prediction method: Protein Homology.	NUDIX hydrolase	296792	627
ACICU_RS01450		Derived by automated computational analysis using gene prediction method: Protein Homology.	hypothetical protein	299630	1065
ACICU_RS01460		Derived by automated computational analysis using gene prediction method: Protein Homology.	membrane protein	301394	906
ACICU_RS01465		Derived by automated computational analysis using gene prediction method: Protein Homology.	RND transporter	302380	1347
ACICU_RS01470		regulates several genes involved in high affinity phosphate uptake; under conditions of high phosphate concentrations downregulates the PHO regulon; Derived by automated computational analysis using gene prediction method: Protein Homology.	transcriptional regulator	303834	723
ACICU_RS01475		Derived by automated computational analysis using gene prediction method: Protein Homology.	Fe(2+)-trafficking protein	304870	270
ACICU_RS01480		Derived by automated computational analysis using gene prediction method: Protein Homology.	argininosuccinate lyase	305149	1434
ACICU_RS01490		Derived by automated computational analysis using gene prediction method: Protein Homology.	DNA-binding response regulator	307773	741
ACICU_RS01495		Derived by automated computational analysis using gene prediction method: Protein Homology.	hydroxymethylbilane synthase	308614	918
ACICU_RS01500		Derived by automated computational analysis using gene prediction method: Protein Homology.	uroporphyrinogen III methyltransferase	309536	768
ACICU_RS01505		Derived by automated computational analysis using gene prediction method: Protein Homology.	hypothetical protein	310312	840
ACICU_RS01510		Derived by automated computational analysis using gene prediction method: Protein Homology.	membrane protein	311161	1191
ACICU_RS01515		Derived by automated computational analysis using gene prediction method: Protein Homology.	thioesterase	312359	441
ACICU_RS01520		Derived by automated computational analysis using gene prediction method: Protein Homology.	DNA-binding protein	312994	327
ACICU_RS01525		Derived by automated computational analysis using gene prediction method: Protein Homology.	general secretion pathway protein	313653	744
ACICU_RS01530		Derived by automated computational analysis using gene prediction method: Protein Homology.	general secretion pathway protein	314396	837
ACICU_RS01535		Derived by automated computational analysis using gene prediction method: Protein Homology.	type II secretion system protein GspD	315274	2277
ACICU_RS01540		Derived by automated computational analysis using gene prediction method: Protein Homology.	FHA domain-containing protein	317591	630
ACICU_RS01545		Derived by automated computational analysis using gene prediction method: Protein Homology.	phosphoglycolate phosphatase	318286	669
ACICU_RS01550		Derived by automated computational analysis using gene prediction method: Protein Homology.	anthranilate synthase	319063	1494
ACICU_RS01585		Derived by automated computational analysis using gene prediction method: Protein Homology.	preprotein translocase subunit SecE	322637	441
ACICU_RS01590		Derived by automated computational analysis using gene prediction method: Protein Homology.	transcription termination/antitermination factor NusG	323085	534
ACICU_RS01595		Derived by automated computational analysis using gene prediction method: Protein Homology.	50S ribosomal protein L11	323727	429
ACICU_RS01600		Derived by automated computational analysis using gene prediction method: Protein Homology.	50S ribosomal protein L1	324159	696
ACICU_RS01605	rplJ	binds the two ribosomal protein L7/L12 dimers and anchors them to the large ribosomal subunit; Derived by automated computational analysis using gene prediction method: Protein Homology.	50S ribosomal protein L10	325174	507
ACICU_RS01610	rplL	present in two forms; L12 is normal, while L7 is aminoacylated at the N-terminal serine; the only multicopy ribosomal protein; 4:1 ratio of L7/L12 per ribosome; two L12 dimers bind L10; critically important for translation efficiency and fidelity; stimulates GTPase activity of translation factors; Derived by automated computational analysis using gene prediction method: Protein Homology.	50S ribosomal protein L7/L12	325723	372
ACICU_RS01615	rpoB	DNA-dependent RNA polymerase catalyzes the transcription of DNA into RNA using the four ribonucleoside triphosphates as substrates; beta subunit is part of the catalytic core which binds with a sigma factor to produce the holoenzyme; Derived by automated computational analysis using gene prediction method: Protein Homology.	DNA-directed RNA polymerase subunit beta	326399	4089
ACICU_RS01620		DNA-dependent RNA polymerase catalyzes the transcription of DNA into RNA using the four ribonucleoside triphosphates as substrates. Subunit beta' binds to sigma factor allowing it to bind to the -10 region of the promoter; Derived by automated computational analysis using gene prediction method: Protein Homology.	DNA-directed RNA polymerase subunit beta'	330574	4194
ACICU_RS01625		Derived by automated computational analysis using gene prediction method: Protein Homology.	hypothetical protein	334935	366
ACICU_RS01630		Derived by automated computational analysis using gene prediction method: Protein Homology.	hypothetical protein	335514	357
ACICU_RS01635		Derived by automated computational analysis using gene prediction method: Protein Homology.	DUF4442 domain-containing protein	335899	498
ACICU_RS01640		Derived by automated computational analysis using gene prediction method: Protein Homology.	alpha/beta hydrolase	336520	873
ACICU_RS01645		Derived by automated computational analysis using gene prediction method: Protein Homology.	sodium:proton antiporter	337497	1425
ACICU_RS01660		molecular chaperone; Derived by automated computational analysis using gene prediction method: Protein Homology.	molecular chaperone HtpG	340468	1920
ACICU_RS01665		Derived by automated computational analysis using gene prediction method: Protein Homology.	selenocysteine synthase	342471	903
ACICU_RS01670		Derived by automated computational analysis using gene prediction method: Protein Homology.	membrane protein	343495	1140
ACICU_RS01675		Derived by automated computational analysis using gene prediction method: Protein Homology.	dithiol-disulfide isomerase	344993	705
ACICU_RS01685		Derived by automated computational analysis using gene prediction method: Protein Homology.	MerR family transcriptional regulator	346653	366
ACICU_RS01690		Derived by automated computational analysis using gene prediction method: Protein Homology.	hypothetical protein	347178	558
ACICU_RS01705	fadA	FadA; fatty acid oxidation complex component beta; functions in a heterotetramer with FadB; similar to FadI2J2 complex; functions in beta-oxidation of fatty acids; Derived by automated computational analysis using gene prediction method: Protein Homology.	3-ketoacyl-CoA thiolase	349335	1173
ACICU_RS01710	fadB	includes enoyl-CoA hydratase, delta(3)-cis-delta(2)-trans-enoyl-CoA isomerase, 3-hydroxyacyl-CoA dehydrogenase, and 3-hydroxybutyryl-CoA epimerase; catalyzes the formation of an hydroxyacyl-CoA by addition of water on enoyl-CoA; also exhibits 3-hydroxyacyl-CoA epimerase and 3-hydroxyacyl-CoA dehydrogenase activities; forms a heterotetramer with FadA; similar to FadI2J2 complex; functions in beta-…	fatty acid oxidation complex subunit alpha	350520	2154
ACICU_RS01715		Derived by automated computational analysis using gene prediction method: Protein Homology.	aspartyl/asparaginyl beta-hydroxylase	353245	915
ACICU_RS01730	uvrC	The UvrABC repair system catalyzes the recognition and processing of DNA lesions. UvrC both incises the 5' and 3' sides of the lesion. The N-terminal half is responsible for the 3' incision and the C-terminal half is responsible for the 5' incision; Derived by automated computational analysis using gene prediction method: Protein Homology.	UvrABC system protein C	355683	1800
ACICU_RS01735		Derived by automated computational analysis using gene prediction method: Protein Homology.	acyl-CoA thioesterase	357603	795
ACICU_RS01740		Derived by automated computational analysis using gene prediction method: Protein Homology.	CDP-diacylglycerol--glycerol-3-phosphate 3-phosphatidyltransferase	358516	588
ACICU_RS01745		Derived by automated computational analysis using gene prediction method: Protein Homology.	methylated-DNA--protein-cysteine methyltransferase	359226	855
ACICU_RS01750		Derived by automated computational analysis using gene prediction method: Protein Homology.	DNA methylase	360077	612
ACICU_RS01755		Derived by automated computational analysis using gene prediction method: Protein Homology.	transcriptional regulator	360882	774
ACICU_RS01760		Derived by automated computational analysis using gene prediction method: Protein Homology.	fusaric acid resistance protein	362151	2100
ACICU_RS01770		Derived by automated computational analysis using gene prediction method: Protein Homology.	secretion protein HlyD	364489	1002
ACICU_RS01775		Derived by automated computational analysis using gene prediction method: Protein Homology.	Holliday junction DNA helicase	365547	441
ACICU_RS01780		Derived by automated computational analysis using gene prediction method: Protein Homology.	hypothetical protein	365987	555
ACICU_RS01785		Derived by automated computational analysis using gene prediction method: Protein Homology.	DNA repair protein RecN	366668	1668
ACICU_RS01790		Derived by automated computational analysis using gene prediction method: Protein Homology.	hypothetical protein	368450	1311
ACICU_RS01795		Derived by automated computational analysis using gene prediction method: Protein Homology.	hypothetical protein	369837	327
ACICU_RS01800		Specifically methylates the ribose of guanosine 2251 in 23S rRNA; Derived by automated computational analysis using gene prediction method: Protein Homology.	23S rRNA (guanosine-2'-O-)-methyltransferase	370265	750
ACICU_RS01805		Derived by automated computational analysis using gene prediction method: Protein Homology.	hypothetical protein	371050	915
ACICU_RS01810		Derived by automated computational analysis using gene prediction method: Protein Homology.	dephospho-CoA kinase	371961	597
ACICU_RS01815		Derived by automated computational analysis using gene prediction method: Protein Homology.	N-methyltransferase	372559	861
ACICU_RS01820		Derived by automated computational analysis using gene prediction method: Protein Homology.	type II secretion system protein F	373419	1227
ACICU_RS01825		Derived by automated computational analysis using gene prediction method: Protein Homology.	type IV-A pilus assembly ATPase PilB	374675	1713
ACICU_RS01830		Derived by automated computational analysis using gene prediction method: Protein Homology.	triose-phosphate isomerase	376679	795
ACICU_RS01860	nusA	modifies transcription through interactions with RNA polymerase affecting elongation, readthrough, termination, and antitermination; Derived by automated computational analysis using gene prediction method: Protein Homology.	transcription termination factor NusA	379019	1485
ACICU_RS01865		Derived by automated computational analysis using gene prediction method: Protein Homology.	translation initiation factor IF-2	380514	2700
ACICU_RS01870		associates with free 30S ribosomal subunits; essential for efficient processing of 16S rRNA; in Escherichia coli rbfA is induced by cold shock; Derived by automated computational analysis using gene prediction method: Protein Homology.	ribosome-binding factor A	383213	402
ACICU_RS01875		Derived by automated computational analysis using gene prediction method: Protein Homology.	cation:proton antiporter	383671	405
ACICU_RS01880		Derived by automated computational analysis using gene prediction method: Protein Homology.	pesticidal protein Cry5Aa	384088	276
ACICU_RS01885		Derived by automated computational analysis using gene prediction method: Protein Homology.	pesticidal protein Cry1Ba	384360	528
ACICU_RS01890		Derived by automated computational analysis using gene prediction method: Protein Homology.	cation:proton antiporter	384890	1812
ACICU_RS01895		Derived by automated computational analysis using gene prediction method: Protein Homology.	cation:proton antiporter	386701	369
ACICU_RS01900		subunit A of antiporter complex involved in resistance to high concentrations of Na+, K+, Li+ and/or alkali; in S. meliloti it is known to be involved with K+; Derived by automated computational analysis using gene prediction method: Protein Homology.	cation:proton antiporter	387066	2850
ACICU_RS01905		Derived by automated computational analysis using gene prediction method: Protein Homology.	ATP-binding protein	390230	1383
ACICU_RS01910		Derived by automated computational analysis using gene prediction method: Protein Homology.	DNA helicase	391636	1503
ACICU_RS01920		Derived by automated computational analysis using gene prediction method: Protein Homology.	oxidoreductase	394075	1314
ACICU_RS01925		Derived by automated computational analysis using gene prediction method: Protein Homology.	2-octaprenylphenol hydroxylase	395512	1620
ACICU_RS01930		Derived by automated computational analysis using gene prediction method: Protein Homology.	hypothetical protein	397144	669
ACICU_RS01935		Derived by automated computational analysis using gene prediction method: Protein Homology.	SAM-dependent methyltransferase	397824	948
ACICU_RS01940		Derived by automated computational analysis using gene prediction method: Protein Homology.	hypothetical protein	398920	708
ACICU_RS01945		Derived by automated computational analysis using gene prediction method: Protein Homology.	polyphosphate--AMP phosphotransferase	399835	1419
ACICU_RS01950		Derived by automated computational analysis using gene prediction method: Protein Homology.	hypothetical protein	401276	507
ACICU_RS01955		Derived by automated computational analysis using gene prediction method: Protein Homology.	exonuclease V subunit gamma	401954	3636
ACICU_RS01960		Derived by automated computational analysis using gene prediction method: Protein Homology.	exonuclease V subunit beta	405593	3699
ACICU_RS01965		Derived by automated computational analysis using gene prediction method: Protein Homology.	exonuclease V subunit alpha	409400	1752
ACICU_RS01970		Derived by automated computational analysis using gene prediction method: Protein Homology.	EstA family serine hydrolase	411868	1299
ACICU_RS01975		Derived by automated computational analysis using gene prediction method: Protein Homology.	30S ribosomal protein S15	413379	270
ACICU_RS01980		Derived by automated computational analysis using gene prediction method: Protein Homology.	polyribonucleotide nucleotidyltransferase	413900	2094
ACICU_RS01990		Derived by automated computational analysis using gene prediction method: Protein Homology.	MerR family transcriptional regulator	417537	330
ACICU_RS01995		Derived by automated computational analysis using gene prediction method: Protein Homology.	DNA-binding protein	417878	957
ACICU_RS02000		Derived by automated computational analysis using gene prediction method: Protein Homology.	amino acid transporter	418985	612
ACICU_RS02005		Derived by automated computational analysis using gene prediction method: Protein Homology.	heat-shock protein Hsp33	419735	876
ACICU_RS02010		involved in potassium efflux; Derived by automated computational analysis using gene prediction method: Protein Homology.	potassium transporter	420776	1842
ACICU_RS02015		Derived by automated computational analysis using gene prediction method: Protein Homology.	primosomal protein N'	422694	2229
ACICU_RS02020		Derived by automated computational analysis using gene prediction method: Protein Homology.	type II secretion system protein GspF	425071	1206
ACICU_RS02025		Derived by automated computational analysis using gene prediction method: Protein Homology.	type II secretion system protein GspG	426300	582
ACICU_RS02030		Derived by automated computational analysis using gene prediction method: Protein Homology.	hypothetical protein	427148	345
ACICU_RS02035		Derived by automated computational analysis using gene prediction method: Protein Homology.	tRNA-binding protein	427637	339
ACICU_RS02040		Derived by automated computational analysis using gene prediction method: Protein Homology.	apolipoprotein N-acyltransferase	427977	1560
ACICU_RS02045		Derived by automated computational analysis using gene prediction method: Protein Homology.	magnesium transporter	429533	840
ACICU_RS02050		Derived by automated computational analysis using gene prediction method: Protein Homology.	hypothetical protein	430557	258
ACICU_RS02055		Derived by automated computational analysis using gene prediction method: Protein Homology.	electron transfer flavoprotein-ubiquinone oxidoreductase	430910	1713
ACICU_RS02060		Derived by automated computational analysis using gene prediction method: Protein Homology.	hypothetical protein	432809	612
ACICU_RS02065		Derived by automated computational analysis using gene prediction method: Protein Homology.	glutamate racemase	433469	867
ACICU_RS02075		Derived by automated computational analysis using gene prediction method: Protein Homology.	ferrochelatase	435534	1017
ACICU_RS02080		Derived by automated computational analysis using gene prediction method: Protein Homology.	hypothetical protein	436574	645
ACICU_RS02085		Derived by automated computational analysis using gene prediction method: Protein Homology.	DNA gyrase inhibitor	437215	195
ACICU_RS02095		Derived by automated computational analysis using gene prediction method: Protein Homology.	flavoprotein	438125	1206
ACICU_RS02100		Derived by automated computational analysis using gene prediction method: Protein Homology.	aldehyde-activating protein	439408	411
ACICU_RS02105		Derived by automated computational analysis using gene prediction method: Protein Homology.	camphor resistance protein CrcB	440054	381
ACICU_RS02110		Derived by automated computational analysis using gene prediction method: Protein Homology.	hypothetical protein	440863	333
ACICU_RS02115		Derived by automated computational analysis using gene prediction method: Protein Homology.	50S ribosomal protein L31 type B	441448	255
ACICU_RS02120		Derived by automated computational analysis using gene prediction method: Protein Homology.	ABC transporter	441803	1299
ACICU_RS02125		Derived by automated computational analysis using gene prediction method: Protein Homology.	SfnB family sulfur acquisition oxidoreductase	443359	1248
ACICU_RS02130		Derived by automated computational analysis using gene prediction method: Protein Homology.	monooxygenase	444640	1251
ACICU_RS02135		Derived by automated computational analysis using gene prediction method: Protein Homology.	MATE family efflux transporter	445925	1347
ACICU_RS02140		Derived by automated computational analysis using gene prediction method: Protein Homology.	hypothetical protein	447305	462
ACICU_RS02145		Derived by automated computational analysis using gene prediction method: Protein Homology.	radical SAM protein	447884	1155
ACICU_RS02150		Derived by automated computational analysis using gene prediction method: Protein Homology.	short-chain dehydrogenase	449089	756
ACICU_RS02170		Derived by automated computational analysis using gene prediction method: Protein Homology.	long-chain acyl-CoA synthetase	451323	1842
ACICU_RS02175		Derived by automated computational analysis using gene prediction method: Protein Homology.	ribonuclease E	453357	3333
ACICU_RS02180		Derived by automated computational analysis using gene prediction method: Protein Homology.	23S rRNA pseudouridine synthase	457412	933
ACICU_RS02185		Derived by automated computational analysis using gene prediction method: Protein Homology.	phosphoglycolate phosphatase	458341	675
ACICU_RS02190		Derived by automated computational analysis using gene prediction method: Protein Homology.	hypothetical protein	459089	696
ACICU_RS02195		Derived by automated computational analysis using gene prediction method: Protein Homology.	glutathione S-transferase	459834	606
ACICU_RS02200		Derived by automated computational analysis using gene prediction method: Protein Homology.	hypothetical protein	460498	678
ACICU_RS02205		Derived by automated computational analysis using gene prediction method: Protein Homology.	RpiR family transcriptional regulator	461439	900
ACICU_RS02210		Derived by automated computational analysis using gene prediction method: Protein Homology.	Zn-dependent hydrolase	463073	1053
ACICU_RS02215		Derived by automated computational analysis using gene prediction method: Protein Homology.	catalase peroxidase	464192	2157
ACICU_RS02220		Derived by automated computational analysis using gene prediction method: Protein Homology.	phosphoenolpyruvate--protein phosphotransferase	466862	2295
ACICU_RS02225		hydrolyzes diadenosine polyphosphate; Derived by automated computational analysis using gene prediction method: Protein Homology.	RNA pyrophosphohydrolase	469242	486
ACICU_RS02230		Derived by automated computational analysis using gene prediction method: Protein Homology.	haloacid dehalogenase	469910	651
ACICU_RS02245		Derived by automated computational analysis using gene prediction method: Protein Homology.	LysR family transcriptional regulator	471549	861
ACICU_RS02250		Derived by automated computational analysis using gene prediction method: Protein Homology.	membrane protein	472527	249
ACICU_RS02255		dehydratase component, catalyzes the isomerization between 2-isopropylmalate and 3-isopropylmalate; Derived by automated computational analysis using gene prediction method: Protein Homology.	3-isopropylmalate dehydratase large subunit	473019	1419
ACICU_RS02265		Derived by automated computational analysis using gene prediction method: Protein Homology.	hypothetical protein	475216	591
ACICU_RS02270		catalyzes the oxidation of 3-isopropylmalate to 3-carboxy-4-methyl-2-oxopentanoate in leucine biosynthesis; Derived by automated computational analysis using gene prediction method: Protein Homology.	3-isopropylmalate dehydrogenase	475838	1080
ACICU_RS02285		Derived by automated computational analysis using gene prediction method: Protein Homology.	translation initiation factor IF-1	477967	222
ACICU_RS02290		Derived by automated computational analysis using gene prediction method: Protein Homology.	AraC family transcriptional regulator	478453	1011
ACICU_RS02295		Derived by automated computational analysis using gene prediction method: Protein Homology.	tRNA pseudouridine synthase A	479483	798
ACICU_RS02300		Derived by automated computational analysis using gene prediction method: Protein Homology.	L-asparaginase 1	480295	972
ACICU_RS02305		Derived by automated computational analysis using gene prediction method: Protein Homology.	hypothetical protein	481325	1263
ACICU_RS02310		Derived by automated computational analysis using gene prediction method: Protein Homology.	hypothetical protein	482647	1365
ACICU_RS02315		catalyzes the formation of 4-aspartyl phosphate from aspartate 4-semialdehyde; Derived by automated computational analysis using gene prediction method: Protein Homology.	aspartate-semialdehyde dehydrogenase	484160	1119
ACICU_RS02320		Derived by automated computational analysis using gene prediction method: Protein Homology.	endonuclease	485468	1122
ACICU_RS02325		Derived by automated computational analysis using gene prediction method: Protein Homology.	proton glutamate symport protein	487279	1287
ACICU_RS02330		Derived by automated computational analysis using gene prediction method: Protein Homology.	glycosyl transferase	488622	1101
ACICU_RS02335		Derived by automated computational analysis using gene prediction method: Protein Homology.	lauroyl acyltransferase	489988	936
ACICU_RS02340		Derived by automated computational analysis using gene prediction method: Protein Homology.	lysine transporter LysE	491043	633
ACICU_RS02345		Uup; in Escherichia coli this cytoplasmic protein was shown to contain ATPase activity; mutations in this gene affect RecA-independent excision of transposons and affects Mu bacteriophage growth; Derived by automated computational analysis using gene prediction method: Protein Homology.	ABC transporter ATP-binding protein	491821	1911
ACICU_RS02350		Derived by automated computational analysis using gene prediction method: Protein Homology.	hypothetical protein	493764	246
ACICU_RS02355		Derived by automated computational analysis using gene prediction method: Protein Homology.	Zn-dependent oxidoreductase	494057	1011
ACICU_RS02360		Derived by automated computational analysis using gene prediction method: Protein Homology.	MarR family transcriptional regulator	495167	378
ACICU_RS02365		Derived by automated computational analysis using gene prediction method: Protein Homology.	hypothetical protein	495692	450
ACICU_RS02370		catalyzes the ATP-dependent breakage of single-stranded DNA followed by passage and rejoining, maintains net negative superhelicity; Derived by automated computational analysis using gene prediction method: Protein Homology.	DNA topoisomerase I	496177	2637
ACICU_RS02375		Derived by automated computational analysis using gene prediction method: Protein Homology.	hypothetical protein	498901	759
ACICU_RS02380		Derived by automated computational analysis using gene prediction method: Protein Homology.	hypothetical protein	499797	573
ACICU_RS02385		Derived by automated computational analysis using gene prediction method: Protein Homology.	ATP-dependent DNA helicase PcrA	500486	1980
ACICU_RS02390		Derived by automated computational analysis using gene prediction method: Protein Homology.	RNA-binding protein	502539	240
ACICU_RS02395		Derived by automated computational analysis using gene prediction method: Protein Homology.	RNA-binding protein	502786	168
ACICU_RS02400		Derived by automated computational analysis using gene prediction method: Protein Homology.	hypothetical protein	503070	504
ACICU_RS02405		Derived by automated computational analysis using gene prediction method: Protein Homology.	hypothetical protein	503686	279
ACICU_RS02410		Derived by automated computational analysis using gene prediction method: Protein Homology.	sodium:proton antiporter	504002	1710
ACICU_RS02415	rpmG	in Escherichia coli BM108, a mutation that results in lack of L33 synthesis had no effect on ribosome synthesis or function; there are paralogous genes in several bacterial genomes, and a CXXC motif for zinc binding and an upstream regulation region of the paralog lacking this motif that are regulated by zinc similar to other ribosomal proteins like L31; the proteins in this group lack the CXXC m…	50S ribosomal protein L33	505859	156
ACICU_RS02420	rpmB	required for 70S ribosome assembly; Derived by automated computational analysis using gene prediction method: Protein Homology.	50S ribosomal protein L28	506027	237
ACICU_RS02430		Derived by automated computational analysis using gene prediction method: Protein Homology.	TetR family transcriptional regulator	507992	693
ACICU_RS02435		Derived by automated computational analysis using gene prediction method: Protein Homology.	formyltetrahydrofolate deformylase	508759	864
ACICU_RS02440		Derived by automated computational analysis using gene prediction method: Protein Homology.	TonB-dependent receptor	510014	756
ACICU_RS02445		Derived by automated computational analysis using gene prediction method: Protein Homology.	biopolymer transporter ExbB	510814	621
ACICU_RS02450		Derived by automated computational analysis using gene prediction method: Protein Homology.	biopolymer transporter	511434	405
ACICU_RS02455		Derived by automated computational analysis using gene prediction method: Protein Homology.	peptide-methionine (S)-S-oxide reductase	511899	522
ACICU_RS02460		Derived by automated computational analysis using gene prediction method: Protein Homology.	membrane protein	512521	1056
ACICU_RS02475		Derived by automated computational analysis using gene prediction method: Protein Homology.	hypothetical protein	515108	363
ACICU_RS02480		Derived by automated computational analysis using gene prediction method: Protein Homology.	membrane protein	515481	360
ACICU_RS02485		transfers the N-acyl diglyceride moiety to the prospective N-terminal cysteine in prolipoprotein; Derived by automated computational analysis using gene prediction method: Protein Homology.	prolipoprotein diacylglyceryl transferase	515914	819
ACICU_RS02490		Derived by automated computational analysis using gene prediction method: Protein Homology.	hypothetical protein	516826	780
ACICU_RS02500		Derived by automated computational analysis using gene prediction method: Protein Homology.	alkaline phosphatase	520196	2181
ACICU_RS02505		Derived by automated computational analysis using gene prediction method: Protein Homology.	preprotein translocase	522575	771
ACICU_RS02510		Derived by automated computational analysis using gene prediction method: Protein Homology.	preprotein translocase subunit TatB	523342	438
ACICU_RS02515		Derived by automated computational analysis using gene prediction method: Protein Homology.	protein translocase TatA	523791	219
ACICU_RS02520		Derived by automated computational analysis using gene prediction method: Protein Homology.	permease	524262	876
ACICU_RS02525		Derived by automated computational analysis using gene prediction method: Protein Homology.	non-canonical purine NTP pyrophosphatase	525330	627
ACICU_RS02530		Derived by automated computational analysis using gene prediction method: Protein Homology.	hypothetical protein	526125	588
ACICU_RS02535		Derived by automated computational analysis using gene prediction method: Protein Homology.	methionine biosynthesis protein MetW	526709	594
ACICU_RS02540		Derived by automated computational analysis using gene prediction method: Protein Homology.	homoserine O-acetyltransferase	527302	1161
ACICU_RS02545		Derived by automated computational analysis using gene prediction method: Protein Homology.	2-isopropylmalate synthase	528546	1698
ACICU_RS02560		Derived by automated computational analysis using gene prediction method: Protein Homology.	trigger factor	534136	1335
ACICU_RS02565		Derived by automated computational analysis using gene prediction method: Protein Homology.	ATP-dependent Clp protease proteolytic subunit	535663	606
ACICU_RS02570	clpX	binds and unfolds substrates as part of the ClpXP protease; Derived by automated computational analysis using gene prediction method: Protein Homology.	ATP-dependent Clp protease ATP-binding subunit ClpX	536370	1314
ACICU_RS02575		Derived by automated computational analysis using gene prediction method: Protein Homology.	hypothetical protein	537831	717
ACICU_RS02580		Derived by automated computational analysis using gene prediction method: Protein Homology.	hypothetical protein	538572	555
ACICU_RS02585		catalyzes the formation of fumarate from malate; Derived by automated computational analysis using gene prediction method: Protein Homology.	fumarate hydratase	539268	1527
ACICU_RS02590		Derived by automated computational analysis using gene prediction method: Protein Homology.	phosphate acetyltransferase	541022	2145
ACICU_RS02595		AckA utilizes acetate and can acetylate CheY which increases signal strength during flagellar rotation; utilizes magnesium and ATP; also involved in conversion of acetate to aceyl-CoA; also known to act on propionate; Derived by automated computational analysis using gene prediction method: Protein Homology.	acetate kinase	543210	1203
ACICU_RS02600		catalyzes the formation of 2-dehydro-3-deoxy-6-phospho-D-gluconate from 6-phospho-D-gluconate; Derived by automated computational analysis using gene prediction method: Protein Homology.	phosphogluconate dehydratase	545175	1854
ACICU_RS02605		Derived by automated computational analysis using gene prediction method: Protein Homology.	2-dehydro-3-deoxy-phosphogluconate aldolase	547049	621
ACICU_RS02610		Derived by automated computational analysis using gene prediction method: Protein Homology.	permease	547865	1359
ACICU_RS02615		Derived by automated computational analysis using gene prediction method: Protein Homology.	gluconokinase	549241	513
ACICU_RS02620		Derived by automated computational analysis using gene prediction method: Protein Homology.	aldehyde dehydrogenase	549926	1629
ACICU_RS02625		Derived by automated computational analysis using gene prediction method: Protein Homology.	gamma-glutamyl-phosphate reductase	551661	1266
ACICU_RS02630		Derived by automated computational analysis using gene prediction method: Protein Homology.	hydrolase	553226	1314
ACICU_RS02635		Derived by automated computational analysis using gene prediction method: Protein Homology.	hypothetical protein	554594	843
ACICU_RS02640		Derived by automated computational analysis using gene prediction method: Protein Homology.	beta-hexosaminidase	555521	1020
ACICU_RS02645		Derived by automated computational analysis using gene prediction method: Protein Homology.	tail-specific protease	556733	2184
ACICU_RS02650		Derived by automated computational analysis using gene prediction method: Protein Homology.	glycosyl transferase	559067	1287
ACICU_RS02655		Derived by automated computational analysis using gene prediction method: Protein Homology.	phosphatidylglycerophosphatase	560378	552
ACICU_RS02660		Derived by automated computational analysis using gene prediction method: Protein Homology.	Fe-S assembly protein IscX	561029	201
ACICU_RS02665		catalyzes the formation of nucleoside triphosphate from ATP and nucleoside diphosphate; Derived by automated computational analysis using gene prediction method: Protein Homology.	nucleoside-diphosphate kinase	561343	432
ACICU_RS02670		Derived by automated computational analysis using gene prediction method: Protein Homology.	23S rRNA (adenine(2503)-C(2))-methyltransferase RlmN	561897	1233
ACICU_RS02680		Derived by automated computational analysis using gene prediction method: Protein Homology.	DNA-binding protein	563936	792
ACICU_RS02685		Derived by automated computational analysis using gene prediction method: Protein Homology.	4-hydroxy-3-methylbut-2-en-1-yl diphosphate synthase (flavodoxin)	564749	1116
ACICU_RS02690		Derived by automated computational analysis using gene prediction method: Protein Homology.	histidine--tRNA ligase	565861	1293
ACICU_RS02695		Derived by automated computational analysis using gene prediction method: Protein Homology.	hypothetical protein	567182	699
ACICU_RS02705		Derived by automated computational analysis using gene prediction method: Protein Homology.	GTPase Der	569212	1410
ACICU_RS02810		molecular chaperone that is required for the normal export of envelope proteins out of the cell cytoplasm; in Escherichia coli this proteins forms a homotetramer in the cytoplasm and delivers proteins to be exported to SecA; Derived by automated computational analysis using gene prediction method: Protein Homology.	protein-export protein SecB	588194	459
ACICU_RS02815		Derived by automated computational analysis using gene prediction method: Protein Homology.	glutaredoxin	588680	258
ACICU_RS02820		Derived by automated computational analysis using gene prediction method: Protein Homology.	rhodanese	588949	417
ACICU_RS02825		Derived by automated computational analysis using gene prediction method: Protein Homology.	ribosome small subunit-dependent GTPase	589463	1059
ACICU_RS02830		Derived by automated computational analysis using gene prediction method: Protein Homology.	oligoribonuclease	590647	567
ACICU_RS02835		Derived by automated computational analysis using gene prediction method: Protein Homology.	membrane protein	591369	732
ACICU_RS02840		Catalyzes a key regulatory step in fatty acid biosynthesis; Derived by automated computational analysis using gene prediction method: Protein Homology.	enoyl-ACP reductase	592237	804
ACICU_RS02845		Derived by automated computational analysis using gene prediction method: Protein Homology.	adeC/adeK/oprM family multidrug efflux complex outer membrane factor	593110	1407
ACICU_RS02850		with MacA is involved in the export of macrolide; Derived by automated computational analysis using gene prediction method: Protein Homology.	MacB family efflux pump subunit	594527	1995
ACICU_RS02855		Derived by automated computational analysis using gene prediction method: Protein Homology.	MacA family efflux pump subunit	596524	1341
ACICU_RS02860		Derived by automated computational analysis using gene prediction method: Protein Homology.	DNA polymerase III subunit delta	597972	990
ACICU_RS02865		Derived by automated computational analysis using gene prediction method: Protein Homology.	hypothetical protein	598981	510
ACICU_RS02870		Derived by automated computational analysis using gene prediction method: Protein Homology.	leucine--tRNA ligase	599518	2625
ACICU_RS02875		Derived by automated computational analysis using gene prediction method: Protein Homology.	hypothetical protein	602329	330
ACICU_RS02880		catalyzes the formation of 2-acetolactate from pyruvate, leucine sensitive; Derived by automated computational analysis using gene prediction method: Protein Homology.	acetolactate synthase	603163	1725
ACICU_RS02885		Derived by automated computational analysis using gene prediction method: Protein Homology.	acetolactate synthase small subunit	604887	492
ACICU_RS02890		catalyzes the formation of (R)-2,3-dihydroxy-3-methylbutanoate from (S)-2-hydroxy-2-methyl-3-oxobutanoate in valine and isoleucine biosynthesis; Derived by automated computational analysis using gene prediction method: Protein Homology.	ketol-acid reductoisomerase	605411	1017
ACICU_RS02915	prfC	stimulates the release of release factors 1 and 2 from the ribosome after hydrolysis of the ester bond in peptidyl-tRNA has occurred; GDP/GTP-binding protein; Derived by automated computational analysis using gene prediction method: Protein Homology.	peptide chain release factor 3	612169	1593
ACICU_RS02920		Derived by automated computational analysis using gene prediction method: Protein Homology.	hypothetical protein	613831	843
ACICU_RS02925		Derived by automated computational analysis using gene prediction method: Protein Homology.	hypothetical protein	614761	942
ACICU_RS02930		Derived by automated computational analysis using gene prediction method: Protein Homology.	hydrolase	615702	813
ACICU_RS02935		Catalyzes the conversion of citrate to isocitrate; Derived by automated computational analysis using gene prediction method: Protein Homology.	aconitate hydratase	616639	2757
ACICU_RS02950		Derived by automated computational analysis using gene prediction method: Protein Homology.	LysR family transcriptional regulator	621166	894
ACICU_RS02965		Derived by automated computational analysis using gene prediction method: Protein Homology.	MFS transporter	624065	1185
ACICU_RS02970		Derived by automated computational analysis using gene prediction method: Protein Homology.	translation initiation inhibitor	625268	408
ACICU_RS02975		Derived by automated computational analysis using gene prediction method: Protein Homology.	transporter	625743	927
ACICU_RS02980		Derived by automated computational analysis using gene prediction method: Protein Homology.	NAD(P) transhydrogenase subunit alpha	626910	1128
ACICU_RS02985		Derived by automated computational analysis using gene prediction method: Protein Homology.	NAD(P) transhydrogenase subunit alpha	628049	315
ACICU_RS02990		Derived by automated computational analysis using gene prediction method: Protein Homology.	NAD(P) transhydrogenase subunit beta	628376	1455
ACICU_RS02995		Derived by automated computational analysis using gene prediction method: Protein Homology.	dehydrogenase	629883	822
ACICU_RS03000		Derived by automated computational analysis using gene prediction method: Protein Homology.	ribosome silencing factor RsfS	630956	402
ACICU_RS03005		Derived by automated computational analysis using gene prediction method: Protein Homology.	hydroxypyruvate isomerase	631439	795
ACICU_RS03010		Derived by automated computational analysis using gene prediction method: Protein Homology.	2-hydroxy-3-oxopropionate reductase	632250	867
ACICU_RS03015		Derived by automated computational analysis using gene prediction method: Protein Homology.	enoyl-CoA hydratase	633127	789
ACICU_RS03020		Derived by automated computational analysis using gene prediction method: Protein Homology.	hybrid sensor histidine kinase/response regulator	634012	2808
ACICU_RS03025		Derived by automated computational analysis using gene prediction method: Protein Homology.	cysteine synthase	636992	915
ACICU_RS03030		Derived by automated computational analysis using gene prediction method: Protein Homology.	3'-5' exonuclease	637929	819
ACICU_RS03035		Derived by automated computational analysis using gene prediction method: Protein Homology.	23S rRNA (uracil(1939)-C(5))-methyltransferase RlmD	638757	1392
ACICU_RS03040		Derived by automated computational analysis using gene prediction method: Protein Homology.	GTP pyrophosphokinase	640179	2307
ACICU_RS03045		Derived by automated computational analysis using gene prediction method: Protein Homology.	short-chain dehydrogenase	642530	774
ACICU_RS03050		Derived by automated computational analysis using gene prediction method: Protein Homology.	nucleoside triphosphate pyrophosphohydrolase	643415	807
ACICU_RS03060		Derived by automated computational analysis using gene prediction method: Protein Homology.	poly(A) polymerase	644725	1464
ACICU_RS03065		Derived by automated computational analysis using gene prediction method: Protein Homology.	2-amino-4-hydroxy-6- hydroxymethyldihydropteridine pyrophosphokinase	646185	483
ACICU_RS03070	panB	catalyzes the formation of tetrahydrofolate and 2-dehydropantoate from 5,10-methylenetetrahydrofolate and 3-methyl-2-oxobutanoate; Derived by automated computational analysis using gene prediction method: Protein Homology.	3-methyl-2-oxobutanoate hydroxymethyltransferase	646713	810
ACICU_RS03075		Derived by automated computational analysis using gene prediction method: Protein Homology.	pantoate--beta-alanine ligase	647526	849
ACICU_RS03080		Derived by automated computational analysis using gene prediction method: Protein Homology.	glmZ(sRNA)-inactivating NTPase	648397	852
ACICU_RS03085		Derived by automated computational analysis using gene prediction method: Protein Homology.	phosphocarrier protein HPr	649245	270
ACICU_RS03090		Derived by automated computational analysis using gene prediction method: Protein Homology.	hypothetical protein	649517	537
ACICU_RS03095		activates fatty acids by binding to coenzyme A; Derived by automated computational analysis using gene prediction method: Protein Homology.	acyl-CoA synthetase	650115	1629
ACICU_RS03100		Derived by automated computational analysis using gene prediction method: Protein Homology.	threonine--tRNA ligase	652155	1923
ACICU_RS03105		Derived by automated computational analysis using gene prediction method: Protein Homology.	translation initiation factor IF-3	654221	414
ACICU_RS03110		Derived by automated computational analysis using gene prediction method: Protein Homology.	thiol:disulfide oxidoreductase	654839	621
ACICU_RS03115		Derived by automated computational analysis using gene prediction method: Protein Homology.	hypothetical protein	655512	429
ACICU_RS03120		Derived by automated computational analysis using gene prediction method: Protein Homology.	transporter	655980	1251
ACICU_RS03125		Derived by automated computational analysis using gene prediction method: Protein Homology.	50S ribosomal protein L35	657479	195
ACICU_RS03130	rplT	binds directly to 23S ribosomal RNA prior to in vitro assembly of the 50S ribosomal subunit; Derived by automated computational analysis using gene prediction method: Protein Homology.	50S ribosomal protein L20	657685	360
ACICU_RS03145		Derived by automated computational analysis using gene prediction method: Protein Homology.	hypothetical protein	659261	1002
ACICU_RS03150		Derived by automated computational analysis using gene prediction method: Protein Homology.	phenylalanine--tRNA ligase subunit alpha	660420	981
ACICU_RS03155	pheT	catalyzes a two-step reaction, first charging a phenylalanine molecule by linking its carboxyl group to the alpha-phosphate of ATP, followed by transfer of the aminoacyl-adenylate to its tRNA; forms a tetramer of alpha(2)beta(2); binds two magnesium ions per tetramer; type 2 subfamily; Derived by automated computational analysis using gene prediction method: Protein Homology.	phenylalanine--tRNA ligase subunit beta	661434	2382
ACICU_RS03160	ihfA	This protein is one of the two subunits of integration host factor, a specific DNA-binding protein that functions in genetic recombination as well as in transcriptional and translational control; Derived by automated computational analysis using gene prediction method: Protein Homology.	integration host factor subunit alpha	663812	297
ACICU_RS03170	rho	An RNA-DNA helicase that actively releases nascent mRNAs from paused transcription complexes; Derived by automated computational analysis using gene prediction method: Protein Homology.	transcription termination factor Rho	664938	1269
ACICU_RS03175		Derived by automated computational analysis using gene prediction method: Protein Homology.	thiol reductase thioredoxin	666528	327
ACICU_RS03180		Derived by automated computational analysis using gene prediction method: Protein Homology.	exopolyphosphatase	667134	1521
ACICU_RS03185		Derived by automated computational analysis using gene prediction method: Protein Homology.	acetyl-CoA carboxylase carboxyl transferase subunit alpha	668673	822
ACICU_RS03200		Derived by automated computational analysis using gene prediction method: Protein Homology.	membrane protein	671664	570
ACICU_RS03205		has 3'-5' exonuclease, 5'-3' exonuclease and 5'-3'polymerase activities, primarily functions to fill gaps during DNA replication and repair; Derived by automated computational analysis using gene prediction method: Protein Homology.	DNA polymerase I	672293	2772
ACICU_RS03220		Derived by automated computational analysis using gene prediction method: Protein Homology.	hypothetical protein	678943	822
ACICU_RS03225		Derived by automated computational analysis using gene prediction method: Protein Homology.	type II secretion system protein GspE	679861	1491
ACICU_RS03230		Derived by automated computational analysis using gene prediction method: Protein Homology.	organic hydroperoxide resistance protein	681406	432
ACICU_RS03235		Derived by automated computational analysis using gene prediction method: Protein Homology.	MarR family transcriptional regulator	681925	438
ACICU_RS03240		Derived by automated computational analysis using gene prediction method: Protein Homology.	hypothetical protein	682523	378
ACICU_RS03245		Derived by automated computational analysis using gene prediction method: Protein Homology.	carbon-nitrogen hydrolase	682915	825
ACICU_RS03250		Derived by automated computational analysis using gene prediction method: Protein Homology.	anti-anti-sigma factor	683766	522
ACICU_RS03255		Derived by automated computational analysis using gene prediction method: Protein Homology.	stage II sporulation protein E	684390	969
ACICU_RS03260		Derived by automated computational analysis using gene prediction method: Protein Homology.	hypothetical protein	685474	900
ACICU_RS03290		Derived by automated computational analysis using gene prediction method: Protein Homology.	RNA polymerase sigma-54 factor	692525	1449
ACICU_RS03295		Derived by automated computational analysis using gene prediction method: Protein Homology.	ribosome hibernation promoting factor	694142	339
ACICU_RS03300		Derived by automated computational analysis using gene prediction method: Protein Homology.	hypothetical protein	694620	252
ACICU_RS03305		adds enolpyruvyl to UDP-N-acetylglucosamine as a component of cell wall formation; gram-positive bacteria have 2 copies of MurA which are active; Derived by automated computational analysis using gene prediction method: Protein Homology.	UDP-N-acetylglucosamine 1-carboxyvinyltransferase	694878	1257
ACICU_RS03310	hisG	short form of enzyme; requires HisZ for function; catalyzes the formation of N'-5'-phosphoribosyl-ATP from phosphoribosyl pyrophosphate; crucial role in histidine biosynthesis; forms heteromultimer of HisG and HisZ; Derived by automated computational analysis using gene prediction method: Protein Homology.	ATP phosphoribosyltransferase	696134	684
ACICU_RS03315		Derived by automated computational analysis using gene prediction method: Protein Homology.	histidinol dehydrogenase	696923	1290
ACICU_RS03320		catalyzes the formation of L-histidinol phosphate from imidazole-acetol phosphate and glutamate in histidine biosynthesis; Derived by automated computational analysis using gene prediction method: Protein Homology.	histidinol-phosphate aminotransferase	698282	1086
ACICU_RS03325		Derived by automated computational analysis using gene prediction method: Protein Homology.	p-aminobenzoate synthetase	699371	1230
ACICU_RS03360		Derived by automated computational analysis using gene prediction method: Protein Homology.	ADP-ribose pyrophosphatase	709237	549
ACICU_RS03365		Derived by automated computational analysis using gene prediction method: Protein Homology.	coenzyme A pyrophosphatase	709909	618
ACICU_RS03370		Derived by automated computational analysis using gene prediction method: Protein Homology.	gamma carbonic anhydrase family protein	710546	531
ACICU_RS03375		Derived by automated computational analysis using gene prediction method: Protein Homology.	tRNA threonylcarbamoyladenosine biosynthesis protein TsaB	711209	666
ACICU_RS03380		Derived by automated computational analysis using gene prediction method: Protein Homology.	methyltransferase	711886	792
ACICU_RS03385		Derived by automated computational analysis using gene prediction method: Protein Homology.	hypothetical protein	712814	1452
ACICU_RS03395		Derived by automated computational analysis using gene prediction method: Protein Homology.	hypothetical protein	715085	273
ACICU_RS03405		Derived by automated computational analysis using gene prediction method: Protein Homology.	hydrolase	716585	822
ACICU_RS03410		Derived by automated computational analysis using gene prediction method: Protein Homology.	hypothetical protein	717508	396
ACICU_RS03415		Derived by automated computational analysis using gene prediction method: Protein Homology.	copper oxidase	717944	1935
ACICU_RS03425		Derived by automated computational analysis using gene prediction method: Protein Homology.	cation transporter	720649	996
ACICU_RS03430		member of the SMR family of proton-dependent drug efflux transporters; quaternary ammonium compound efflux pump; confers resistance to cetylpyridinium, cetyldimethylethyl ammonium and cetrimide cations; Derived by automated computational analysis using gene prediction method: Protein Homology.	membrane transporter	721794	321
ACICU_RS03435		Derived by automated computational analysis using gene prediction method: Protein Homology.	glycosyl transferase	722126	480
ACICU_RS03440	argJ	bifunctional arginine biosynthesis protein ArgJ; functions at the 1st and 5th steps in arginine biosynthesis; involved in synthesis of acetylglutamate from glutamate and acetyl-CoA and ornithine by transacetylation between acetylornithine and glutmate; Derived by automated computational analysis using gene prediction method: Protein Homology.	N-acetylglutamate synthase	722742	1221
ACICU_RS03445		3 different subfamilies; catalyzes the formation of quinolinate from iminoaspartate and dihydroxyacetone phosphate; Derived by automated computational analysis using gene prediction method: Protein Homology.	quinolinate synthetase	724109	1065
ACICU_RS03470		Derived by automated computational analysis using gene prediction method: Protein Homology.	adenosine deaminase	725912	996
ACICU_RS03475		Derived by automated computational analysis using gene prediction method: Protein Homology.	zinc-binding dehydrogenase	727309	1176
ACICU_RS03480		Derived by automated computational analysis using gene prediction method: Protein Homology.	LysR family transcriptional regulator	728589	948
ACICU_RS03485		Derived by automated computational analysis using gene prediction method: Protein Homology.	acyl-CoA dehydrogenase	729782	1221
ACICU_RS03490		Derived by automated computational analysis using gene prediction method: Protein Homology.	MFS transporter	731228	1323
ACICU_RS03495		Derived by automated computational analysis using gene prediction method: Protein Homology.	cag pathogenicity island protein Cag19	732603	1230
ACICU_RS03505		catalyzes the oxidation of tricarballylate to cis-aconitate; FAD-dependent; required for the utilization of tricarballylate as a carbon and energy source by S. enterica; Derived by automated computational analysis using gene prediction method: Protein Homology.	tricarballylate dehydrogenase	735060	1407
ACICU_RS03510		Derived by automated computational analysis using gene prediction method: Protein Homology.	LysR family transcriptional regulator	736570	930
ACICU_RS03515		Derived by automated computational analysis using gene prediction method: Protein Homology.	substrate-binding protein	737632	795
ACICU_RS03520		is involved in the uptake of citrate and the transport of protons into the cell; Derived by automated computational analysis using gene prediction method: Protein Homology.	citrate:proton symporter	738519	1311
ACICU_RS03525		Derived by automated computational analysis using gene prediction method: Protein Homology.	LysR family transcriptional regulator	740108	930
ACICU_RS03560		Derived by automated computational analysis using gene prediction method: Protein Homology.	hypothetical protein	748633	987
ACICU_RS03565		catalyzes the formation of tetrahydropteroyl-L-glutamate and methionine from L-homocysteine and 5-methyltetrahydropteroyltri-L-glutamate; Derived by automated computational analysis using gene prediction method: Protein Homology.	5-methyltetrahydropteroyltriglutamate-- homocysteine methyltransferase	749641	1044
ACICU_RS03570		Derived by automated computational analysis using gene prediction method: Protein Homology.	flavin reductase	750870	492
ACICU_RS03700		Derived by automated computational analysis using gene prediction method: Protein Homology.	ribonucleotide-diphosphate reductase subunit beta	787099	1284
ACICU_RS03705		Derived by automated computational analysis using gene prediction method: Protein Homology.	hypothetical protein	788519	135
ACICU_RS03710		Catalyzes the rate-limiting step in dNTP synthesis; Derived by automated computational analysis using gene prediction method: Protein Homology.	ribonucleotide-diphosphate reductase subunit alpha	788709	2835
ACICU_RS03715		Derived by automated computational analysis using gene prediction method: Protein Homology.	hypothetical protein	791873	207
ACICU_RS03720		Derived by automated computational analysis using gene prediction method: Protein Homology.	DNA-binding response regulator	792076	717
ACICU_RS03725		Derived by automated computational analysis using gene prediction method: Protein Homology.	two-component sensor histidine kinase	792825	1650
ACICU_RS03730		Derived by automated computational analysis using gene prediction method: Protein Homology.	hypothetical protein	794497	354
ACICU_RS03735		Derived by automated computational analysis using gene prediction method: Protein Homology.	diguanylate cyclase	794943	1422
ACICU_RS03740		Derived by automated computational analysis using gene prediction method: Protein Homology.	NADH-quinone oxidoreductase subunit A	796792	552
ACICU_RS03745		Derived by automated computational analysis using gene prediction method: Protein Homology.	NADH-quinone oxidoreductase subunit B	797350	678
ACICU_RS03750		NuoCD; NDH-1 shuttles electrons from NADH, via FMN and iron-sulfur (Fe-S) centers, to quinones in the respiratory chain; subunits NuoCD, E, F, and G constitute the peripheral sector of the complex; in Escherichia coli this gene encodes a fusion protein of NuoC and NuoD that are found separate in other organisms; Derived by automated computational analysis using gene prediction method: Protein Hom…	NADH-quinone oxidoreductase subunit C/D	798112	1788
ACICU_RS03755		Catalyzes the transfer of electrons from NADH to quinone; Derived by automated computational analysis using gene prediction method: Protein Homology.	NADH dehydrogenase subunit E	799913	510
ACICU_RS03760		part of NADH-ubiquinone oxidoreductase complex I; shuttles electrons from NADH, via FMN and iron-sulfur (Fe-S) centers, to quinones in the respiratory chain; NuoF is part of the soluble NADH dehydrogenase fragment, which represents the electron input part of NADH dehydrogenase; Derived by automated computational analysis using gene prediction method: Protein Homology.	NADH dehydrogenase subunit F	800419	1332
ACICU_RS03765		Catalyzes the transfer of electrons from NADH to quinone; Derived by automated computational analysis using gene prediction method: Protein Homology.	NADH dehydrogenase subunit G	801762	2685
ACICU_RS03770		Derived by automated computational analysis using gene prediction method: Protein Homology.	NADH-quinone oxidoreductase subunit H	804450	1017
ACICU_RS03775		Derived by automated computational analysis using gene prediction method: Protein Homology.	NADH-quinone oxidoreductase subunit I	805485	543
ACICU_RS03780		Derived by automated computational analysis using gene prediction method: Protein Homology.	NADH dehydrogenase subunit J	806024	522
ACICU_RS03785		Derived by automated computational analysis using gene prediction method: Protein Homology.	NADH-quinone oxidoreductase subunit K	806545	309
ACICU_RS03790		Derived by automated computational analysis using gene prediction method: Protein Homology.	NADH:ubiquinone oxidoreductase subunit L	806850	1890
ACICU_RS03795		Derived by automated computational analysis using gene prediction method: Protein Homology.	NADH:ubiquinone oxidoreductase subunit M	808741	1599
ACICU_RS03800		Catalyzes the transfer of electrons from NADH to quinone; Derived by automated computational analysis using gene prediction method: Protein Homology.	NADH-quinone oxidoreductase subunit N	810342	1497
ACICU_RS03805	upp	Catalyzes the formation of uracil and 5-phospho-alpha-D-ribosy 1-diphosphate from UMP and diphosphate; Derived by automated computational analysis using gene prediction method: Protein Homology.	uracil phosphoribosyltransferase	811939	636
ACICU_RS03810		Derived by automated computational analysis using gene prediction method: Protein Homology.	cold-shock protein	812691	294
ACICU_RS03815		Derived by automated computational analysis using gene prediction method: Protein Homology.	LysR family transcriptional regulator	813004	888
ACICU_RS03820		Derived by automated computational analysis using gene prediction method: Protein Homology.	ferredoxin--NADP(+) reductase	813978	762
ACICU_RS03825		Derived by automated computational analysis using gene prediction method: Protein Homology.	hypothetical protein	814787	423
ACICU_RS03835		Derived by automated computational analysis using gene prediction method: Protein Homology.	hypothetical protein	815955	1677
ACICU_RS03840		Derived by automated computational analysis using gene prediction method: Protein Homology.	hypothetical protein	817760	171
ACICU_RS03845		Derived by automated computational analysis using gene prediction method: Protein Homology.	hypothetical protein	817943	1200
ACICU_RS03865		Derived by automated computational analysis using gene prediction method: Protein Homology.	TetR family transcriptional regulator	823022	570
ACICU_RS03870		Derived by automated computational analysis using gene prediction method: Protein Homology.	threonine transporter	823770	624
ACICU_RS03875		Derived by automated computational analysis using gene prediction method: Protein Homology.	hypothetical protein	824556	189
ACICU_RS03880	metG	methionine--tRNA ligase; MetRS; adds methionine to tRNA(Met) with cleavage of ATP to AMP and diphosphate; some MetRS enzymes form dimers depending on a C-terminal domain that is also found in other proteins such as Trbp111 in Aquifex aeolicus and the cold-shock protein CsaA from Bacillus subtilis while others do not; four subfamilies exist based on sequence motifs and zinc content; Derived by aut…	methionine--tRNA ligase	824874	2064
ACICU_RS03885		Derived by automated computational analysis using gene prediction method: Protein Homology.	hypothetical protein	827224	501
ACICU_RS03890		Derived by automated computational analysis using gene prediction method: Protein Homology.	ATP-binding protein	827870	1230
ACICU_RS03895		Derived by automated computational analysis using gene prediction method: Protein Homology.	5'-nucleosidase	829245	873
ACICU_RS03900		Derived by automated computational analysis using gene prediction method: Protein Homology.	hypothetical protein	830148	567
ACICU_RS03905		Derived by automated computational analysis using gene prediction method: Protein Homology.	multidrug transporter MatE	831071	594
ACICU_RS03910	dcd	Catalyzes the formation of dUTP from dCTP in thymidylate biosynthesis; Derived by automated computational analysis using gene prediction method: Protein Homology.	deoxycytidine triphosphate deaminase	831779	570
ACICU_RS03925		Derived by automated computational analysis using gene prediction method: Protein Homology.	hypothetical protein	836403	726
ACICU_RS03930		Derived by automated computational analysis using gene prediction method: Protein Homology.	heme utilization protein	837161	2412
ACICU_RS03940		Derived by automated computational analysis using gene prediction method: Protein Homology.	tRNA-dihydrouridine synthase C	840767	945
ACICU_RS03945		Derived by automated computational analysis using gene prediction method: Protein Homology.	cytochrome C assembly protein	841796	810
ACICU_RS03950		Derived by automated computational analysis using gene prediction method: Protein Homology.	signal recognition particle protein	842746	1410
ACICU_RS03960		Derived by automated computational analysis using gene prediction method: Protein Homology.	biotin--[acetyl-CoA-carboxylase] ligase	844955	753
ACICU_RS03965		Derived by automated computational analysis using gene prediction method: Protein Homology.	membrane protein	845738	804
ACICU_RS03970		Derived by automated computational analysis using gene prediction method: Protein Homology.	GntR family transcriptional regulator	846790	696
ACICU_RS03975		Derived by automated computational analysis using gene prediction method: Protein Homology.	chromosome segregation protein SMC	847496	3450
ACICU_RS03980		Derived by automated computational analysis using gene prediction method: Protein Homology.	cell division protein ZipA	850947	1038
ACICU_RS03985	ligA	this protein catalyzes the formation of phosphodiester linkages between 5'-phosphoryl and 3'-hydroxyl groups in double-stranded DNA using NAD as a coenzyme and as the energy source for the reaction; essential for DNA replication and repair of damaged DNA; similar to ligase LigB; Derived by automated computational analysis using gene prediction method: Protein Homology.	DNA ligase (NAD(+)) LigA	852079	2037
ACICU_RS03990		Derived by automated computational analysis using gene prediction method: Protein Homology.	bacterioferritin	854369	465
ACICU_RS03995		Derived by automated computational analysis using gene prediction method: Protein Homology.	ABC transporter permease	855074	1248
ACICU_RS04000		Derived by automated computational analysis using gene prediction method: Protein Homology.	trehalose-6-phosphate synthase	856389	1431
ACICU_RS04010		Derived by automated computational analysis using gene prediction method: Protein Homology.	hydrolase	859014	735
ACICU_RS04015		Derived by automated computational analysis using gene prediction method: Protein Homology.	adenosylmethionine--8-amino-7-oxononanoate aminotransferase BioA	859839	1281
ACICU_RS04020		Derived by automated computational analysis using gene prediction method: Protein Homology.	8-amino-7-oxononanoate synthase	861121	1158
ACICU_RS04025		Derived by automated computational analysis using gene prediction method: Protein Homology.	malonyl-[acyl-carrier protein] O-methyltransferase BioC	862275	750
ACICU_RS04030		Derived by automated computational analysis using gene prediction method: Protein Homology.	dethiobiotin synthase	863025	645
ACICU_RS04035		Derived by automated computational analysis using gene prediction method: Protein Homology.	23S rRNA pseudouridylate synthase B	863733	924
ACICU_RS04040		Derived by automated computational analysis using gene prediction method: Protein Homology.	SMC-Scp complex subunit ScpB	864698	597
ACICU_RS04045		Derived by automated computational analysis using gene prediction method: Protein Homology.	serine protease	865291	792
ACICU_RS04050		Derived by automated computational analysis using gene prediction method: Protein Homology.	hypothetical protein	866311	618
ACICU_RS04055		Derived by automated computational analysis using gene prediction method: Protein Homology.	hypothetical protein	867018	663
ACICU_RS04060		Derived by automated computational analysis using gene prediction method: Protein Homology.	hypothetical protein	867777	561
ACICU_RS04065	rpmF	some L32 proteins have zinc finger motifs consisting of CXXC while others do not; Derived by automated computational analysis using gene prediction method: Protein Homology.	50S ribosomal protein L32	868412	186
ACICU_RS04070		Derived by automated computational analysis using gene prediction method: Protein Homology.	ACP S-malonyltransferase	868750	987
ACICU_RS04075		Derived by automated computational analysis using gene prediction method: Protein Homology.	beta-ketoacyl-ACP reductase	869733	735
ACICU_RS04080		carries the fatty acid chain in fatty acid biosynthesis; Derived by automated computational analysis using gene prediction method: Protein Homology.	acyl carrier protein	870552	237
ACICU_RS04085		Derived by automated computational analysis using gene prediction method: Protein Homology.	peptidoglycan-binding protein LysM	870979	474
ACICU_RS04090		Derived by automated computational analysis using gene prediction method: Protein Homology.	hydroxymethylpyrimidine/phosphomethylpyrimidine kinase	871498	768
ACICU_RS04095		Derived by automated computational analysis using gene prediction method: Protein Homology.	hydrolase	872363	675
ACICU_RS04100		Derived by automated computational analysis using gene prediction method: Protein Homology.	3,4-dihydroxy-2-butanone-4-phosphate synthase	873102	660
ACICU_RS04105		Derived by automated computational analysis using gene prediction method: Protein Homology.	membrane protein	874178	1782
ACICU_RS04110		Derived by automated computational analysis using gene prediction method: Protein Homology.	hypothetical protein	875959	561
ACICU_RS04115		Derived by automated computational analysis using gene prediction method: Protein Homology.	aspartate 1-decarboxylase	876575	381
ACICU_RS04120		Enables the recycling of peptidyl-tRNAs produced at termination of translation; Derived by automated computational analysis using gene prediction method: Protein Homology.	peptidyl-tRNA hydrolase	877087	582
ACICU_RS04125		the Ctc family of proteins consists of two types, one that contains the N-terminal ribosomal protein L25 domain only which in Escherichia coli binds the 5S rRNA while a subset of proteins contain a C-terminal extension that is involved in the stress response; Derived by automated computational analysis using gene prediction method: Protein Homology.	50S ribosomal protein L25	877689	297
ACICU_RS04130		catalyzes the formation of 5-phospho-alpha-D-ribose 1-phosphate from D-ribose 5-phosphate and ATP; Derived by automated computational analysis using gene prediction method: Protein Homology.	ribose-phosphate pyrophosphokinase	878085	951
ACICU_RS04140		Derived by automated computational analysis using gene prediction method: Protein Homology.	4-diphosphocytidyl-2C-methyl-D-erythritol kinase	879145	834
ACICU_RS04145		Derived by automated computational analysis using gene prediction method: Protein Homology.	outer membrane lipoprotein LolB	879998	579
ACICU_RS04150		Derived by automated computational analysis using gene prediction method: Protein Homology.	hypothetical protein	880581	1719
ACICU_RS04155		Derived by automated computational analysis using gene prediction method: Protein Homology.	glutamyl-tRNA reductase	882379	1284
ACICU_RS04160		Derived by automated computational analysis using gene prediction method: Protein Homology.	DNA primase	883659	1866
ACICU_RS04165		Derived by automated computational analysis using gene prediction method: Protein Homology.	competence protein ComL	885683	1158
ACICU_RS04170		Derived by automated computational analysis using gene prediction method: Protein Homology.	23S rRNA pseudouridine synthase D	886912	1053
ACICU_RS04175		Derived by automated computational analysis using gene prediction method: Protein Homology.	hypothetical protein	887975	738
ACICU_RS04180		Derived by automated computational analysis using gene prediction method: Protein Homology.	flavodoxin	888933	552
ACICU_RS04190		Derived by automated computational analysis using gene prediction method: Protein Homology.	phosphopantetheine adenylyltransferase	890138	492
ACICU_RS04195		Derived by automated computational analysis using gene prediction method: Protein Homology.	ferredoxin	890631	264
ACICU_RS04205		Derived by automated computational analysis using gene prediction method: Protein Homology.	hypothetical protein	891567	1185
ACICU_RS04210		Derived by automated computational analysis using gene prediction method: Protein Homology.	transcriptional regulator	892804	981
ACICU_RS04220		member of the betaine, carnitine, choline transporter (BCCT) family; unknown function; Derived by automated computational analysis using gene prediction method: Protein Homology.	betaine/carnitine/choline BCCT transporter	895027	1647
ACICU_RS04225		Derived by automated computational analysis using gene prediction method: Protein Homology.	lipase	896685	975
ACICU_RS04235	gabD	catalyzes the formation of succinate from succinate semialdehyde; NADP dependent; Derived by automated computational analysis using gene prediction method: Protein Homology.	NAD-dependent succinate-semialdehyde dehydrogenase	898882	1452
ACICU_RS04240		Derived by automated computational analysis using gene prediction method: Protein Homology.	ferredoxin--NADP(+) reductase	900381	957
ACICU_RS04255		NH(3)-dependent; catalyzes the formation of nicotinamide adenine dinucleotide (NAD) from nicotinic acid adenine dinucleotide (NAAD) using either ammonia or glutamine as the amide donor and ATP; ammonia-utilizing enzymes include the ones from Bacillus and Escherichia coli while glutamine-utilizing enzymes include the Mycobacterial one; forms homodimers; Derived by automated computational analysis …	NAD synthetase	902636	1626
ACICU_RS04260		Derived by automated computational analysis using gene prediction method: Protein Homology.	hypothetical protein	904646	561
ACICU_RS04265		Derived by automated computational analysis using gene prediction method: Protein Homology.	hypothetical protein	905297	861
ACICU_RS04270		Derived by automated computational analysis using gene prediction method: Protein Homology.	membrane protein	906328	453
ACICU_RS04275		FabB, beta-Ketoacyl-ACP synthase I, KASI; catalyzes a condensation reaction in fatty acid biosynthesis: addition of an acyl acceptor of two carbons from malonyl-ACP; required for the elongation of short-chain unsaturated acyl-ACP; Derived by automated computational analysis using gene prediction method: Protein Homology.	3-oxoacyl-ACP synthase	906799	1230
ACICU_RS04280		Derived by automated computational analysis using gene prediction method: Protein Homology.	hypothetical protein	908325	1326
ACICU_RS04285		Derived by automated computational analysis using gene prediction method: Protein Homology.	30S ribosomal protein S12	909851	375
ACICU_RS04290		Derived by automated computational analysis using gene prediction method: Protein Homology.	30S ribosomal protein S7	910385	471
ACICU_RS04295	fusA	EF-G; promotes GTP-dependent translocation of the ribosome during translation; many organisms have multiple copies of this gene; Derived by automated computational analysis using gene prediction method: Protein Homology.	elongation factor G	911034	2139
ACICU_RS04310		Derived by automated computational analysis using gene prediction method: Protein Homology.	metal-dependent hydrolase	915778	876
ACICU_RS04315		Derived by automated computational analysis using gene prediction method: Protein Homology.	ribosomal-protein-alanine N-acetyltransferase RimI	916762	456
ACICU_RS04320		Derived by automated computational analysis using gene prediction method: Protein Homology.	arginyl-tRNA-protein transferase	917262	816
ACICU_RS04325		Derived by automated computational analysis using gene prediction method: Protein Homology.	leucyl/phenylalanyl-tRNA--protein transferase	918096	732
ACICU_RS04330		Derived by automated computational analysis using gene prediction method: Protein Homology.	thioredoxin reductase	918947	948
ACICU_RS04335		Derived by automated computational analysis using gene prediction method: Protein Homology.	cell division protein FstK	920164	3033
ACICU_RS04340		Derived by automated computational analysis using gene prediction method: Protein Homology.	threonine transporter RhtB	923346	621
ACICU_RS04350		Derived by automated computational analysis using gene prediction method: Protein Homology.	hypothetical protein	924779	288
ACICU_RS04355		Derived by automated computational analysis using gene prediction method: Protein Homology.	cell division topological specificity factor	925150	273
ACICU_RS04360		ATPase; with MinC inhibits cell division by blocking formation of the polar Z ring septums; Derived by automated computational analysis using gene prediction method: Protein Homology.	septum site-determining protein MinD	925425	813
ACICU_RS04365		Derived by automated computational analysis using gene prediction method: Protein Homology.	septum site-determining protein MinC	926308	723
ACICU_RS04370		Derived by automated computational analysis using gene prediction method: Protein Homology.	preprotein translocase subunit SecA	927152	1047
ACICU_RS04375		Derived by automated computational analysis using gene prediction method: Protein Homology.	acyltransferase	928215	927
ACICU_RS04380		Derived by automated computational analysis using gene prediction method: Protein Homology.	outer membrane protein	929386	654
ACICU_RS04385		Derived by automated computational analysis using gene prediction method: Protein Homology.	ATP-dependent DNA helicase Rep	930232	2040
ACICU_RS04390		catalyzes the formation of dUMP from dUTP; Derived by automated computational analysis using gene prediction method: Protein Homology.	deoxyuridine 5'-triphosphate nucleotidohydrolase	932296	453
ACICU_RS04395		Derived by automated computational analysis using gene prediction method: Protein Homology.	phosphomannomutase	932948	1419
ACICU_RS04400		catalyzes the phosphorylation of N-acetyl-L-glutamate to form N-acetyl-L-glutamate 5-phosphate; Derived by automated computational analysis using gene prediction method: Protein Homology.	acetylglutamate kinase	934381	909
ACICU_RS04405		Derived by automated computational analysis using gene prediction method: Protein Homology.	GNAT family acetyltransferase	935410	783
ACICU_RS04410		Derived by automated computational analysis using gene prediction method: Protein Homology.	class II glutamine amidotransferase	936301	849
ACICU_RS04420		Derived by automated computational analysis using gene prediction method: Protein Homology.	membrane protein	938010	1068
ACICU_RS04425		Derived by automated computational analysis using gene prediction method: Protein Homology.	hypothetical protein	939077	324
ACICU_RS04430		Derived by automated computational analysis using gene prediction method: Protein Homology.	membrane protein	939455	399
ACICU_RS04435		Derived by automated computational analysis using gene prediction method: Protein Homology.	transcriptional repressor	939965	438
ACICU_RS04440		Derived by automated computational analysis using gene prediction method: Protein Homology.	twitching motility protein PilT	940472	1119
ACICU_RS04445		Derived by automated computational analysis using gene prediction method: Protein Homology.	twitching motility protein PilT	941618	1038
ACICU_RS04450		Derived by automated computational analysis using gene prediction method: Protein Homology.	YggS family pyridoxal phosphate enzyme	942782	693
ACICU_RS04455		Derived by automated computational analysis using gene prediction method: Protein Homology.	ATP-dependent dsDNA exonuclease	943676	3597
ACICU_RS04460		Derived by automated computational analysis using gene prediction method: Protein Homology.	exonuclease sbcCD subunit D	947282	1269
ACICU_RS04465		Derived by automated computational analysis using gene prediction method: Protein Homology.	peroxiredoxin	948714	474
ACICU_RS04470		Derived by automated computational analysis using gene prediction method: Protein Homology.	lactoylglutathione lyase	949255	378
ACICU_RS04475		Derived by automated computational analysis using gene prediction method: Protein Homology.	hypothetical protein	950011	453
ACICU_RS04485		Derived by automated computational analysis using gene prediction method: Protein Homology.	D-amino-acid oxidase	951450	1116
ACICU_RS04490		catalyzes the formation of porphobilinogen from 5-aminolevulinate; Derived by automated computational analysis using gene prediction method: Protein Homology.	delta-aminolevulinic acid dehydratase	952591	1014
ACICU_RS04495		Derived by automated computational analysis using gene prediction method: Protein Homology.	hypothetical protein	953747	498
ACICU_RS04500		Derived by automated computational analysis using gene prediction method: Protein Homology.	hemolysin D	954514	1152
ACICU_RS04505	emrB	multidrug MFS transporte; with EmrA is involved in resistance to hydrophobic antibiotics such as nalidixic acid; Derived by automated computational analysis using gene prediction method: Protein Homology.	DSBA oxidoreductase	955672	1524
ACICU_RS04540		Derived by automated computational analysis using gene prediction method: Protein Homology.	hypothetical protein	964950	285
ACICU_RS04550		Derived by automated computational analysis using gene prediction method: Protein Homology.	porin	966970	1347
ACICU_RS04555		Derived by automated computational analysis using gene prediction method: Protein Homology.	membrane protein	968395	1284
ACICU_RS04560		Derived by automated computational analysis using gene prediction method: Protein Homology.	dihydrodipicolinate synthase family protein	969953	945
ACICU_RS04565		Derived by automated computational analysis using gene prediction method: Protein Homology.	transcriptional regulator	971085	891
ACICU_RS04610		Derived by automated computational analysis using gene prediction method: Protein Homology.	hypothetical protein	981550	276
ACICU_RS04615		Derived by automated computational analysis using gene prediction method: Protein Homology.	membrane protein	982146	708
ACICU_RS04620		Derived by automated computational analysis using gene prediction method: Protein Homology.	alpha/beta hydrolase	982978	1914
ACICU_RS04625		Derived by automated computational analysis using gene prediction method: Protein Homology.	arginine:ornithine antiporter	984946	1335
ACICU_RS04630		Derived by automated computational analysis using gene prediction method: Protein Homology.	homocysteine S-methyltransferase	986286	879
ACICU_RS04635		Derived by automated computational analysis using gene prediction method: Protein Homology.	hypothetical protein	987381	471
ACICU_RS04640		Derived by automated computational analysis using gene prediction method: Protein Homology.	malate:quinone oxidoreductase	987944	1641
ACICU_RS04645		catalyzes the oxidation of choline to betaine aldehyde and betain aldehyde to glycine betaine; Derived by automated computational analysis using gene prediction method: Protein Homology.	oxygen-dependent choline dehydrogenase	990095	1659
ACICU_RS04650		Derived by automated computational analysis using gene prediction method: Protein Homology.	betaine-aldehyde dehydrogenase	991849	1473
ACICU_RS04660		Derived by automated computational analysis using gene prediction method: Protein Homology.	choline transporter	994203	1623
ACICU_RS04665		proton-motive-force-driven choline transporter; Derived by automated computational analysis using gene prediction method: Protein Homology.	choline transporter BetT	995943	2067
ACICU_RS04670		Derived by automated computational analysis using gene prediction method: Protein Homology.	membrane protein	998021	615
ACICU_RS04675		Derived by automated computational analysis using gene prediction method: Protein Homology.	acyl-CoA thioesterase	998897	516
ACICU_RS04680		Derived by automated computational analysis using gene prediction method: Protein Homology.	hypothetical protein	999523	201
ACICU_RS04685		Derived by automated computational analysis using gene prediction method: Protein Homology.	cobalamin biosynthesis protein	1000222	999
ACICU_RS04690		Derived by automated computational analysis using gene prediction method: Protein Homology.	C4-dicarboxylate ABC transporter	1001258	1263
ACICU_RS04695		Derived by automated computational analysis using gene prediction method: Protein Homology.	hypothetical protein	1002709	531
ACICU_RS04700		Derived by automated computational analysis using gene prediction method: Protein Homology.	peptidylprolyl isomerase	1003326	342
ACICU_RS04705		Derived by automated computational analysis using gene prediction method: Protein Homology.	poly-beta-1,6-N-acetyl-D-glucosamine N-deacetylase PgaB	1003904	1995
ACICU_RS04710		predicted polysaccharide polymerase involved in biofilm formation; required for the synthesis of the beta-1,6-N-acetylglucosamine polysaccharide; PgaC; in Yersinia the HmsR protein is an inner membrane protein; Derived by automated computational analysis using gene prediction method: Protein Homology.	poly-beta-1,6 N-acetyl-D-glucosamine synthase	1005912	1260
ACICU_RS04715		Derived by automated computational analysis using gene prediction method: Protein Homology.	poly-beta-1,6-N-acetyl-D-glucosamine biosynthesis protein PgaD	1007254	420
ACICU_RS04720		Catalyzes the reversible hydration of unsaturated fatty acyl-CoA to beta-hydroxyacyl-CoA; Derived by automated computational analysis using gene prediction method: Protein Homology.	enoyl-CoA hydratase	1007776	789
ACICU_RS04725		Derived by automated computational analysis using gene prediction method: Protein Homology.	nucleoside transporter	1008812	582
ACICU_RS04730		Derived by automated computational analysis using gene prediction method: Protein Homology.	hypothetical protein	1009408	300
ACICU_RS04735		Derived by automated computational analysis using gene prediction method: Protein Homology.	IclR family transcriptional regulator	1009754	813
ACICU_RS04745		Derived by automated computational analysis using gene prediction method: Protein Homology.	hypothetical protein	1011172	300
ACICU_RS04750		Derived by automated computational analysis using gene prediction method: Protein Homology.	3-phenylpropionate dioxygenase	1011488	1068
ACICU_RS04760		Derived by automated computational analysis using gene prediction method: Protein Homology.	glyoxalase	1013324	930
ACICU_RS04765		Derived by automated computational analysis using gene prediction method: Protein Homology.	ferredoxin reductase	1014283	1212
ACICU_RS04770		Derived by automated computational analysis using gene prediction method: Protein Homology.	MFS transporter permease	1015537	1224
ACICU_RS04775		Derived by automated computational analysis using gene prediction method: Protein Homology.	cupin	1016784	522
ACICU_RS04780		Derived by automated computational analysis using gene prediction method: Protein Homology.	hydrolase	1017341	825
ACICU_RS04785		Derived by automated computational analysis using gene prediction method: Protein Homology.	short-chain dehydrogenase	1018181	795
ACICU_RS04790		Derived by automated computational analysis using gene prediction method: Protein Homology.	L-aspartate dehydrogenase	1018991	792
ACICU_RS04795		Derived by automated computational analysis using gene prediction method: Protein Homology.	aldehyde dehydrogenase	1019796	1467
ACICU_RS04800		Derived by automated computational analysis using gene prediction method: Protein Homology.	hypothetical protein	1021301	1641
ACICU_RS04805		Derived by automated computational analysis using gene prediction method: Protein Homology.	hypothetical protein	1023097	1197
ACICU_RS04810		Derived by automated computational analysis using gene prediction method: Protein Homology.	MFS transporter permease	1024356	1299
ACICU_RS04815		Derived by automated computational analysis using gene prediction method: Protein Homology.	peptide deformylase	1025889	483
ACICU_RS04820		Derived by automated computational analysis using gene prediction method: Protein Homology.	glutaminase	1026550	1323
ACICU_RS04835		Derived by automated computational analysis using gene prediction method: Protein Homology.	galactose mutarotase	1030022	1146
ACICU_RS04870		Derived by automated computational analysis using gene prediction method: Protein Homology.	B12-dependent methionine synthase	1036964	3687
ACICU_RS04875		Derived by automated computational analysis using gene prediction method: Protein Homology.	nuclease PIN	1041112	1632
ACICU_RS04880		catalyzes the formation of pyruvate from serine; Derived by automated computational analysis using gene prediction method: Protein Homology.	D-serine dehydratase	1042910	1335
ACICU_RS04885		Derived by automated computational analysis using gene prediction method: Protein Homology.	hypothetical protein	1044288	1548
ACICU_RS04890		Derived by automated computational analysis using gene prediction method: Protein Homology.	hypothetical protein	1046372	165
ACICU_RS04895		Derived by automated computational analysis using gene prediction method: Protein Homology.	sulfatase-modifying protein	1046646	1008
ACICU_RS04900		Derived by automated computational analysis using gene prediction method: Protein Homology.	arylsulfatase	1047650	1677
ACICU_RS04905		Derived by automated computational analysis using gene prediction method: Protein Homology.	rhomboid family intramembrane serine protease	1049497	618
ACICU_RS04910		Derived by automated computational analysis using gene prediction method: Protein Homology.	Fe/S biogenesis protein NfuA	1050272	639
ACICU_RS04920		Derived by automated computational analysis using gene prediction method: Protein Homology.	hypothetical protein	1053367	1008
ACICU_RS04930		Derived by automated computational analysis using gene prediction method: Protein Homology.	carbonic anhydrase	1055711	615
ACICU_RS04950		Derived by automated computational analysis using gene prediction method: Protein Homology.	rhomboid family intramembrane serine protease	1060183	810
ACICU_RS04955		Derived by automated computational analysis using gene prediction method: Protein Homology.	monofunctional biosynthetic peptidoglycan transglycosylase	1061069	678
ACICU_RS04960		Derived by automated computational analysis using gene prediction method: Protein Homology.	polyphosphate kinase	1061851	2079
ACICU_RS04965		Derived by automated computational analysis using gene prediction method: Protein Homology.	cell division protein	1064169	591
ACICU_RS04970		Derived by automated computational analysis using gene prediction method: Protein Homology.	LysR family transcriptional regulator	1064789	909
ACICU_RS04980		Derived by automated computational analysis using gene prediction method: Protein Homology.	pyridine nucleotide-disulfide oxidoreductase	1066703	1182
ACICU_RS04985		Derived by automated computational analysis using gene prediction method: Protein Homology.	rubredoxin	1067977	165
ACICU_RS04990		Derived by automated computational analysis using gene prediction method: Protein Homology.	ATPase	1068585	438
ACICU_RS04995		Derived by automated computational analysis using gene prediction method: Protein Homology.	esterase	1069092	489
ACICU_RS05000		Derived by automated computational analysis using gene prediction method: Protein Homology.	lysine--tRNA ligase	1069837	1530
ACICU_RS05010		with CysN catalyzes the formation of adenylylsulfate from sulfate and ATP; Derived by automated computational analysis using gene prediction method: Protein Homology.	sulfate adenylyltransferase subunit 2	1073381	909
ACICU_RS05015	cysN	may be GTPase that regulates ATP sulfurylase activity that is involved in converting ATP and sulfate to diphosphate and adenylylsulfate; in Escherichia coli this enzyme functions in cysteine biosynthesis in the first step; forms a heterodimer with CysD; part of the GTP-binding elongation factor family CysN/NodQ; Derived by automated computational analysis using gene prediction method: Protein Hom…	sulfate adenylyltransferase	1074320	1614
ACICU_RS05020		Derived by automated computational analysis using gene prediction method: Protein Homology.	hypothetical protein	1075986	549
ACICU_RS05025		Derived by automated computational analysis using gene prediction method: Protein Homology.	hypothetical protein	1076756	513
ACICU_RS05030		Derived by automated computational analysis using gene prediction method: Protein Homology.	citrate transporter	1077342	1338
ACICU_RS05040		Derived by automated computational analysis using gene prediction method: Protein Homology.	hypothetical protein	1079235	1326
ACICU_RS05045		Derived by automated computational analysis using gene prediction method: Protein Homology.	LysR family transcriptional regulator	1080684	990
ACICU_RS05050		Catalyzes the first step in the glyoxalate cycle, which converts lipids to carbohydrates; Derived by automated computational analysis using gene prediction method: Protein Homology.	isocitrate lyase	1082262	1605
ACICU_RS05055		Derived by automated computational analysis using gene prediction method: Protein Homology.	hypothetical protein	1083929	480
ACICU_RS05060		Derived by automated computational analysis using gene prediction method: Protein Homology.	hypothetical protein	1084611	324
ACICU_RS05065		Derived by automated computational analysis using gene prediction method: Protein Homology.	urease accessory protein UreD	1085267	738
ACICU_RS05070	ureA	UreA, with UreB and UreC catalyzes the hydrolysis of urea into ammonia and carbon dioxide; nickel metalloenzyme; accessory proteins UreD, UreE, UreF, and UreG are necessary for assembly of the metallocenter; Derived by automated computational analysis using gene prediction method: Protein Homology.	urease subunit gamma	1086106	303
ACICU_RS05075		Derived by automated computational analysis using gene prediction method: Protein Homology.	urease subunit beta	1086420	309
ACICU_RS05090		Derived by automated computational analysis using gene prediction method: Protein Homology.	urease accessory protein	1089006	666
ACICU_RS05095		Derived by automated computational analysis using gene prediction method: Protein Homology.	urease accessory protein UreG	1089694	615
ACICU_RS05100		Derived by automated computational analysis using gene prediction method: Protein Homology.	urease accessory protein	1090318	570
ACICU_RS05105		Derived by automated computational analysis using gene prediction method: Protein Homology.	methyltransferase	1090930	552
ACICU_RS05110		Derived by automated computational analysis using gene prediction method: Protein Homology.	penicillin-binding protein 2	1091481	2019
ACICU_RS05115		Derived by automated computational analysis using gene prediction method: Protein Homology.	hypothetical protein	1093736	519
ACICU_RS05120		Derived by automated computational analysis using gene prediction method: Protein Homology.	membrane protein	1094316	1314
ACICU_RS05125		Derived by automated computational analysis using gene prediction method: Protein Homology.	adenylate kinase	1095716	654
ACICU_RS05130		Derived by automated computational analysis using gene prediction method: Protein Homology.	endonuclease IV	1096608	693
ACICU_RS05135		Derived by automated computational analysis using gene prediction method: Protein Homology.	iron-sulfur protein	1097301	792
ACICU_RS05140		converts 2-oxoglutarate to glutamate; in Escherichia coli this enzyme plays a role in glutamate synthesis when the cell is under energy restriction; uses NADPH; forms a homohexamer; Derived by automated computational analysis using gene prediction method: Protein Homology.	glutamate dehydrogenase	1098379	1389
ACICU_RS05145		Derived by automated computational analysis using gene prediction method: Protein Homology.	hypothetical protein	1099822	1110
ACICU_RS05150		Derived by automated computational analysis using gene prediction method: Protein Homology.	dioxygenase	1101101	777
ACICU_RS05155		Derived by automated computational analysis using gene prediction method: Protein Homology.	23S rRNA (pseudouridine(1915)-N(3))-methyltransferase RlmH	1101990	480
ACICU_RS05160		Derived by automated computational analysis using gene prediction method: Protein Homology.	Lon protease	1102772	2430
ACICU_RS05180		Derived by automated computational analysis using gene prediction method: Protein Homology.	hypothetical protein	1113342	342
ACICU_RS05185		Derived by automated computational analysis using gene prediction method: Protein Homology.	hypothetical protein	1113977	318
ACICU_RS05555		Derived by automated computational analysis using gene prediction method: Protein Homology.	cell division protein ZapA	1168248	285
ACICU_RS05560		Derived by automated computational analysis using gene prediction method: Protein Homology.	hypothetical protein	1168529	561
ACICU_RS05575		Derived by automated computational analysis using gene prediction method: Protein Homology.	ubiquinone biosynthesis protein UbiH	1171205	1209
ACICU_RS05580		Derived by automated computational analysis using gene prediction method: Protein Homology.	FAD-dependent monooxygenase	1172410	1233
ACICU_RS05585		Derived by automated computational analysis using gene prediction method: Protein Homology.	hypothetical protein	1173852	252
ACICU_RS05590		Derived by automated computational analysis using gene prediction method: Protein Homology.	MerR family transcriptional regulator	1174158	402
ACICU_RS05595		Derived by automated computational analysis using gene prediction method: Protein Homology.	cobalt transporter	1174625	642
ACICU_RS05600		Derived by automated computational analysis using gene prediction method: Protein Homology.	amino-acid transporter Mb2008	1175325	603
ACICU_RS05605		Derived by automated computational analysis using gene prediction method: Protein Homology.	LysR family transcriptional regulator	1176035	891
ACICU_RS05610		Derived by automated computational analysis using gene prediction method: Protein Homology.	hemin receptor	1176928	387
ACICU_RS05615		Derived by automated computational analysis using gene prediction method: Protein Homology.	rRNA (cytidine-2'-O-)-methyltransferase	1177408	837
ACICU_RS05620		Derived by automated computational analysis using gene prediction method: Protein Homology.	hypothetical protein	1178438	402
ACICU_RS05625		Derived by automated computational analysis using gene prediction method: Protein Homology.	BON domain-containing protein	1178920	708
ACICU_RS05630		Derived by automated computational analysis using gene prediction method: Protein Homology.	esterase	1179631	864
ACICU_RS05635		Derived by automated computational analysis using gene prediction method: Protein Homology.	NADH pyrophosphatase	1180517	744
ACICU_RS05640		Derived by automated computational analysis using gene prediction method: Protein Homology.	chemotaxis protein	1181260	1644
ACICU_RS05645		Derived by automated computational analysis using gene prediction method: Protein Homology.	DNA polymerase III subunit epsilon	1183038	1380
ACICU_RS05650		Derived by automated computational analysis using gene prediction method: Protein Homology.	lytic transglycosylase	1184650	3216
ACICU_RS05655		Derived by automated computational analysis using gene prediction method: Protein Homology.	peptide transporter	1187881	1836
ACICU_RS05660		Derived by automated computational analysis using gene prediction method: Protein Homology.	microcin C ABC transporter permease YejB	1189746	1053
ACICU_RS05670		with YejAEF is involved in resistance to microcin C; Derived by automated computational analysis using gene prediction method: Protein Homology.	microcin C ABC transporter ATP-binding protein YejF	1191786	1590
ACICU_RS05675		Derived by automated computational analysis using gene prediction method: Protein Homology.	NADH oxidase	1193561	1245
ACICU_RS05695		Derived by automated computational analysis using gene prediction method: Protein Homology.	dihydroorotase	1197903	1035
ACICU_RS05705		catalyzes the formation of arginosuccinate from citrulline and aspartate in arginine biosynthesis; Derived by automated computational analysis using gene prediction method: Protein Homology.	argininosuccinate synthase	1200408	1344
ACICU_RS05865		Derived by automated computational analysis using gene prediction method: Protein Homology.	TetR family transcriptional regulator	1240309	624
ACICU_RS05870		Derived by automated computational analysis using gene prediction method: Protein Homology.	hypothetical protein	1240997	723
ACICU_RS05890		Derived by automated computational analysis using gene prediction method: Protein Homology.	hypothetical protein	1246031	228
ACICU_RS05895		Derived by automated computational analysis using gene prediction method: Protein Homology.	adenine permease	1246581	1320
ACICU_RS05900		Derived by automated computational analysis using gene prediction method: Protein Homology.	adenosine deaminase	1248012	999
ACICU_RS05905		Derived by automated computational analysis using gene prediction method: Protein Homology.	cytochrome	1249054	558
ACICU_RS05910		Derived by automated computational analysis using gene prediction method: Protein Homology.	hypothetical protein	1249850	390
ACICU_RS05915		Derived by automated computational analysis using gene prediction method: Protein Homology.	ribonuclease HII	1250305	567
ACICU_RS05920		Derived by automated computational analysis using gene prediction method: Protein Homology.	carbon storage regulator	1250941	255
ACICU_RS05925		Derived by automated computational analysis using gene prediction method: Protein Homology.	aspartokinase	1251441	1281
ACICU_RS05930		Derived by automated computational analysis using gene prediction method: Protein Homology.	alanine--tRNA ligase	1252787	2637
ACICU_RS05935		NAD-dependent; catalyzes the formation of 4-phosphoerythronate from erythrose 4-phosphate in the biosynthesis of pyridoxine 5'-phosphate; Derived by automated computational analysis using gene prediction method: Protein Homology.	erythrose-4-phosphate dehydrogenase	1255693	1026
ACICU_RS05940		Required for the first step of histidine biosynthesis. May allow the feedback regulation of ATP phosphoribosyltransferase activity by histidine; Derived by automated computational analysis using gene prediction method: Protein Homology.	ATP phosphoribosyltransferase regulatory subunit	1256994	1167
ACICU_RS05945		Derived by automated computational analysis using gene prediction method: Protein Homology.	adenylosuccinate synthase	1258224	1320
ACICU_RS05950		Derived by automated computational analysis using gene prediction method: Protein Homology.	membrane protein	1259666	318
ACICU_RS05955		Derived by automated computational analysis using gene prediction method: Protein Homology.	type I deoxyribonuclease HsdR	1260100	780
ACICU_RS05960		Derived by automated computational analysis using gene prediction method: Protein Homology.	aldo/keto reductase	1260939	1050
ACICU_RS05970		Derived by automated computational analysis using gene prediction method: Protein Homology.	osmotically inducible protein C	1263306	423
ACICU_RS05980		Derived by automated computational analysis using gene prediction method: Protein Homology.	peptidase M24	1264243	807
ACICU_RS05985		Derived by automated computational analysis using gene prediction method: Protein Homology.	chaperone protein ClpB	1265351	2580
ACICU_RS05990		Derived by automated computational analysis using gene prediction method: Protein Homology.	competence damage-inducible protein A	1267987	489
ACICU_RS05995		Derived by automated computational analysis using gene prediction method: Protein Homology.	hypothetical protein	1268744	417
ACICU_RS06000		Derived by automated computational analysis using gene prediction method: Protein Homology.	ribosomal RNA large subunit methyltransferase K/L	1269186	2205
ACICU_RS06010		Derived by automated computational analysis using gene prediction method: Protein Homology.	aspartate carbamoyltransferase	1272097	1017
ACICU_RS06015		Derived by automated computational analysis using gene prediction method: Protein Homology.	aspartate carbamoyltransferase	1273126	1236
ACICU_RS06020		Derived by automated computational analysis using gene prediction method: Protein Homology.	hypothetical protein	1274575	1416
ACICU_RS06025		Derived by automated computational analysis using gene prediction method: Protein Homology.	hypothetical protein	1276077	780
ACICU_RS06030		Derived by automated computational analysis using gene prediction method: Protein Homology.	glutathione S-transferase	1276867	627
ACICU_RS06035		Derived by automated computational analysis using gene prediction method: Protein Homology.	tRNA (guanine(46)-N(7))-methyltransferase	1277664	717
ACICU_RS06040		Derived by automated computational analysis using gene prediction method: Protein Homology.	nuclease	1278526	2439
ACICU_RS06045		Derived by automated computational analysis using gene prediction method: Protein Homology.	glutathione S-transferase	1281172	612
ACICU_RS06050		Derived by automated computational analysis using gene prediction method: Protein Homology.	hypothetical protein	1281847	345
ACICU_RS06060		Derived by automated computational analysis using gene prediction method: Protein Homology.	hypothetical protein	1284191	219
ACICU_RS06065		Derived by automated computational analysis using gene prediction method: Protein Homology.	O-methyltransferase	1284446	588
ACICU_RS06070		Derived by automated computational analysis using gene prediction method: Protein Homology.	KTSC domain-containing protein	1285098	216
ACICU_RS06075		Derived by automated computational analysis using gene prediction method: Protein Homology.	alkyl hydroperoxide reductase subunit C	1285506	564
ACICU_RS06080		Derived by automated computational analysis using gene prediction method: Protein Homology.	ATP-dependent helicase	1286422	3858
ACICU_RS06085		catalyzes the condensation of acetyl-CoA with malonyl-ACP to initiate cycles of fatty acid elongation; differs from 3-oxoacyl-(acyl carrier protein) synthase I and II in that it utilizes CoA thioesters as primers rather than acyl-ACPs; Derived by automated computational analysis using gene prediction method: Protein Homology.	3-oxoacyl-ACP synthase	1290374	1107
ACICU_RS06090		Derived by automated computational analysis using gene prediction method: Protein Homology.	benzoate transporter	1291581	1263
ACICU_RS06095		Derived by automated computational analysis using gene prediction method: Protein Homology.	MFS transporter	1292888	1359
ACICU_RS06100		Derived by automated computational analysis using gene prediction method: Protein Homology.	benzoate transporter	1294712	1194
ACICU_RS06105		Derived by automated computational analysis using gene prediction method: Protein Homology.	1,6-dihydroxycyclohexa-2,4-diene-1-carboxylate dehydrogenase	1295963	786
ACICU_RS06110		Derived by automated computational analysis using gene prediction method: Protein Homology.	NADH oxidase	1296770	1017
ACICU_RS06130		Derived by automated computational analysis using gene prediction method: Protein Homology.	heavy metal-associated domain protein	1301028	195
ACICU_RS06135		Derived by automated computational analysis using gene prediction method: Protein Homology.	ATPase	1301395	2472
ACICU_RS06140		Derived by automated computational analysis using gene prediction method: Protein Homology.	transcriptional regulator	1303942	402
ACICU_RS06145		Derived by automated computational analysis using gene prediction method: Protein Homology.	aldehyde-activating protein	1304371	408
ACICU_RS06150		Derived by automated computational analysis using gene prediction method: Protein Homology.	hypothetical protein	1305371	357
ACICU_RS06155		Derived by automated computational analysis using gene prediction method: Protein Homology.	hypothetical protein	1306207	330
ACICU_RS06160		Derived by automated computational analysis using gene prediction method: Protein Homology.	multidrug transporter MatE	1306978	594
ACICU_RS06165		Derived by automated computational analysis using gene prediction method: Protein Homology.	hypothetical protein	1307621	225
ACICU_RS06175		Derived by automated computational analysis using gene prediction method: Protein Homology.	exodeoxyribonuclease VII large subunit	1308257	1263
ACICU_RS06185		Derived by automated computational analysis using gene prediction method: Protein Homology.	transposase	1310025	234
ACICU_RS06190		Derived by automated computational analysis using gene prediction method: Protein Homology.	peptidase S24	1310410	672
ACICU_RS06195		Derived by automated computational analysis using gene prediction method: Protein Homology.	hypothetical protein	1311317	198
ACICU_RS06200		Derived by automated computational analysis using gene prediction method: Protein Homology.	hypothetical protein	1311682	390
ACICU_RS06205		Derived by automated computational analysis using gene prediction method: Protein Homology.	hypothetical protein	1312109	546
ACICU_RS06210		Derived by automated computational analysis using gene prediction method: Protein Homology.	amino acid transporter LysE	1312721	618
ACICU_RS06220		Derived by automated computational analysis using gene prediction method: Protein Homology.	hypothetical protein	1314277	225
ACICU_RS06225		Derived by automated computational analysis using gene prediction method: Protein Homology.	pyrroline-5-carboxylate reductase	1314781	816
ACICU_RS06245		Derived by automated computational analysis using gene prediction method: Protein Homology.	membrane protein	1318650	1215
ACICU_RS06255		Derived by automated computational analysis using gene prediction method: Protein Homology.	hypothetical protein	1320509	330
ACICU_RS06265		Derived by automated computational analysis using gene prediction method: Protein Homology.	hypothetical protein	1321578	594
ACICU_RS06280		Derived by automated computational analysis using gene prediction method: Protein Homology.	cysteine--tRNA ligase	1323686	1422
ACICU_RS06285		Derived by automated computational analysis using gene prediction method: Protein Homology.	D-arabinose 5-phosphate isomerase	1325321	978
ACICU_RS06290		Derived by automated computational analysis using gene prediction method: Protein Homology.	3-deoxy-D-manno-octulosonate 8-phosphate phosphatase	1326302	540
ACICU_RS06300		Derived by automated computational analysis using gene prediction method: Protein Homology.	transporter	1327411	549
ACICU_RS06305		Derived by automated computational analysis using gene prediction method: Protein Homology.	ABC transporter ATP-binding protein	1327959	747
ACICU_RS06315		Derived by automated computational analysis using gene prediction method: Protein Homology.	ATP-binding protein	1330443	2142
ACICU_RS06320		Derived by automated computational analysis using gene prediction method: Protein Homology.	secretion protein HlyD	1332581	1191
ACICU_RS06330		Derived by automated computational analysis using gene prediction method: Protein Homology.	chloramphenicol acetyltransferase CAT	1334456	612
ACICU_RS06335		Derived by automated computational analysis using gene prediction method: Protein Homology.	universal stress protein	1335223	843
ACICU_RS06340		Derived by automated computational analysis using gene prediction method: Protein Homology.	O-methyltransferase	1336182	669
ACICU_RS06345		Derived by automated computational analysis using gene prediction method: Protein Homology.	hypothetical protein	1336990	672
ACICU_RS06350		Derived by automated computational analysis using gene prediction method: Protein Homology.	ferredoxin	1337842	324
ACICU_RS06355		Derived by automated computational analysis using gene prediction method: Protein Homology.	GCN5 family N-acetyltransferase	1338510	576
ACICU_RS06360		This protein performs the mismatch recognition step during the DNA repair process; Derived by automated computational analysis using gene prediction method: Protein Homology.	DNA mismatch repair protein MutS	1339105	2646
ACICU_RS06385		Derived by automated computational analysis using gene prediction method: Protein Homology.	transporter	1344148	861
ACICU_RS06390		Derived by automated computational analysis using gene prediction method: Protein Homology.	cyclic diguanylate phosphodiesterase	1345659	1206
ACICU_RS06395		Derived by automated computational analysis using gene prediction method: Protein Homology.	lauroyl acyltransferase	1346995	933
ACICU_RS06400		Derived by automated computational analysis using gene prediction method: Protein Homology.	TetR family transcriptional regulator	1348515	642
ACICU_RS06405		Derived by automated computational analysis using gene prediction method: Protein Homology.	4-hydroxybenzoate transporter	1349420	1305
ACICU_RS06410		Derived by automated computational analysis using gene prediction method: Protein Homology.	hypothetical protein	1350819	438
ACICU_RS06425		Derived by automated computational analysis using gene prediction method: Protein Homology.	3-hydroxyacyl-CoA dehydrogenase	1353783	951
ACICU_RS06430		Derived by automated computational analysis using gene prediction method: Protein Homology.	hypothetical protein	1355338	459
ACICU_RS06435		Derived by automated computational analysis using gene prediction method: Protein Homology.	GCN5 family N-acetyltransferase	1355891	429
ACICU_RS06445		Derived by automated computational analysis using gene prediction method: Protein Homology.	serine hydrolase	1357293	1245
ACICU_RS06470		Derived by automated computational analysis using gene prediction method: Protein Homology.	LysR family transcriptional regulator	1368832	912
ACICU_RS06475		Derived by automated computational analysis using gene prediction method: Protein Homology.	hypothetical protein	1370108	1233
ACICU_RS06480		Derived by automated computational analysis using gene prediction method: Protein Homology.	hypothetical protein	1371375	765
ACICU_RS06485		Derived by automated computational analysis using gene prediction method: Protein Homology.	hypothetical protein	1372151	807
ACICU_RS06495		Derived by automated computational analysis using gene prediction method: Protein Homology.	acetyl/propionyl-CoA carboxylase subuit alpha	1374572	1719
ACICU_RS06500		Derived by automated computational analysis using gene prediction method: Protein Homology.	voltage-gated chloride channel protein	1376592	1221
ACICU_RS06905		Derived by automated computational analysis using gene prediction method: Protein Homology.	cytochrome B561	1462015	573
ACICU_RS06965		Derived by automated computational analysis using gene prediction method: Protein Homology.	LysR family transcriptional regulator	1473682	906
ACICU_RS06970		Derived by automated computational analysis using gene prediction method: Protein Homology.	FMN-dependent NADH-azoreductase	1474686	597
ACICU_RS06975		Derived by automated computational analysis using gene prediction method: Protein Homology.	IclR family transcriptional regulator	1475339	816
ACICU_RS06980		catalyzes the formation of protocatechuate from 4-hydroxybenzoate; Derived by automated computational analysis using gene prediction method: Protein Homology.	4-hydroxybenzoate 3-monooxygenase	1476296	1215
ACICU_RS06985		Derived by automated computational analysis using gene prediction method: Protein Homology.	hypothetical protein	1477686	723
ACICU_RS06990		Derived by automated computational analysis using gene prediction method: Protein Homology.	phosphonate ABC transporter substrate-binding protein	1478500	1038
ACICU_RS07000		Derived by automated computational analysis using gene prediction method: Protein Homology.	phosphonate ABC transporter permease	1480756	1710
ACICU_RS07015		catalyzes the degradation of phosphonoacetaldehyde to acetaldehyde and phosphate; Derived by automated computational analysis using gene prediction method: Protein Homology.	phosphonoacetaldehyde hydrolase	1484962	816
ACICU_RS07020		Derived by automated computational analysis using gene prediction method: Protein Homology.	MFS transporter	1485992	1251
ACICU_RS07025		Derived by automated computational analysis using gene prediction method: Protein Homology.	acyl-CoA dehydrogenase	1487304	1152
ACICU_RS07030		Derived by automated computational analysis using gene prediction method: Protein Homology.	cag pathogenicity island protein Cag19	1488787	1218
ACICU_RS07035		Derived by automated computational analysis using gene prediction method: Protein Homology.	IclR family transcriptional regulator	1490191	846
ACICU_RS07040		Derived by automated computational analysis using gene prediction method: Protein Homology.	enoyl-CoA hydratase	1491104	810
ACICU_RS07055		Derived by automated computational analysis using gene prediction method: Protein Homology.	IclR family transcriptional regulator	1494377	843
ACICU_RS07060		catalyzes the thiolytic cleavage of beta-ketoadipyl-CoA to succinate and acetyl-CoA; Derived by automated computational analysis using gene prediction method: Protein Homology.	acetyl-CoA acetyltransferase	1495329	1206
ACICU_RS07065		converts 3-hydroxyadipyl-CoA to beta-ketoadipyl-CoA in phenylacetate degradation; Derived by automated computational analysis using gene prediction method: Protein Homology.	3-hydroxyacyl-CoA dehydrogenase	1496549	1524
ACICU_RS07070		Derived by automated computational analysis using gene prediction method: Protein Homology.	3-ketoacyl-ACP reductase	1498134	762
ACICU_RS07075		Derived by automated computational analysis using gene prediction method: Protein Homology.	enoyl-CoA hydratase	1498925	789
ACICU_RS07080		Derived by automated computational analysis using gene prediction method: Protein Homology.	acyl-CoA dehydrogenase	1500025	1155
ACICU_RS07085		Derived by automated computational analysis using gene prediction method: Protein Homology.	MFS transporter	1501208	1314
ACICU_RS07090		Derived by automated computational analysis using gene prediction method: Protein Homology.	3-oxoadipate CoA-transferase subunit A	1502569	669
ACICU_RS07095		Derived by automated computational analysis using gene prediction method: Protein Homology.	3-oxoadipate CoA-transferase subunit B	1503237	654
ACICU_RS07100		Derived by automated computational analysis using gene prediction method: Protein Homology.	porin	1503927	1317
ACICU_RS07110		Derived by automated computational analysis using gene prediction method: Protein Homology.	phenylacetic acid degradation protein	1506499	435
ACICU_RS07115		Derived by automated computational analysis using gene prediction method: Protein Homology.	acyl-CoA dehydrogenase	1507253	1803
ACICU_RS07120		Derived by automated computational analysis using gene prediction method: Protein Homology.	thioesterase	1509252	804
ACICU_RS07125		Derived by automated computational analysis using gene prediction method: Protein Homology.	MFS transporter	1510118	3483
ACICU_RS07130		Derived by automated computational analysis using gene prediction method: Protein Homology.	LysR family transcriptional regulator	1513805	942
ACICU_RS07135		Derived by automated computational analysis using gene prediction method: Protein Homology.	hydroxymethylglutaryl-CoA lyase	1514998	903
ACICU_RS07140		Derived by automated computational analysis using gene prediction method: Protein Homology.	3-methylcrotonyl-CoA carboxylase subunit alpha	1515897	1992
ACICU_RS07145		Catalyzes the reversible hydration of unsaturated fatty acyl-CoA to beta-hydroxyacyl-CoA; Derived by automated computational analysis using gene prediction method: Protein Homology.	enoyl-CoA hydratase	1517900	804
ACICU_RS07150		Derived by automated computational analysis using gene prediction method: Protein Homology.	methylcrotonoyl-CoA carboxylase	1518713	1602
ACICU_RS07155		catalyzes the formation of 3-methylbut-2-enoyl CoA from 3-methylbutanoyl CoA; Derived by automated computational analysis using gene prediction method: Protein Homology.	isovaleryl-CoA dehydrogenase	1520339	1173
ACICU_RS07160		Derived by automated computational analysis using gene prediction method: Protein Homology.	TetR family transcriptional regulator	1521656	618
ACICU_RS07165		Derived by automated computational analysis using gene prediction method: Protein Homology.	fatty acid--CoA ligase	1522385	1695
ACICU_RS07170		Derived by automated computational analysis using gene prediction method: Protein Homology.	SAM-dependent methyltransferase	1524150	672
ACICU_RS07195		Derived by automated computational analysis using gene prediction method: Protein Homology.	hypothetical protein	1529910	144
ACICU_RS07200		Derived by automated computational analysis using gene prediction method: Protein Homology.	hypothetical protein	1530323	429
ACICU_RS07205		Derived by automated computational analysis using gene prediction method: Protein Homology.	hypothetical protein	1530839	222
ACICU_RS07210		Derived by automated computational analysis using gene prediction method: Protein Homology.	hypothetical protein	1531145	318
ACICU_RS07225		Derived by automated computational analysis using gene prediction method: Protein Homology.	hypothetical protein	1532868	1410
ACICU_RS07230	katE	Catalase HPII; monofunctional catalase that decomposes hydrogen peroxide into water and oxygen; serves to protect cells from the toxic effects of hydrogen peroxide; Derived by automated computational analysis using gene prediction method: Protein Homology.	hydroperoxidase II	1534338	2139
ACICU_RS07235		Derived by automated computational analysis using gene prediction method: Protein Homology.	NAD(P)-dependent oxidoreductase	1536533	879
ACICU_RS07240		Derived by automated computational analysis using gene prediction method: Protein Homology.	hypothetical protein	1537553	414
ACICU_RS07250		Derived by automated computational analysis using gene prediction method: Protein Homology.	hypothetical protein	1539552	237
ACICU_RS07255		Derived by automated computational analysis using gene prediction method: Protein Homology.	DNA polymerase V	1540071	612
ACICU_RS07260		Derived by automated computational analysis using gene prediction method: Protein Homology.	lysine transporter LysE	1540753	612
ACICU_RS07265		Derived by automated computational analysis using gene prediction method: Protein Homology.	AsnC family transcriptional regulator	1541521	456
ACICU_RS07270		Derived by automated computational analysis using gene prediction method: Protein Homology.	allantoin permease	1542035	1617
ACICU_RS07275		Derived by automated computational analysis using gene prediction method: Protein Homology.	hybrid sensor histidine kinase/response regulator	1543847	3465
ACICU_RS07280		Derived by automated computational analysis using gene prediction method: Protein Homology.	DNA-binding response regulator	1547308	960
ACICU_RS07285		Derived by automated computational analysis using gene prediction method: Protein Homology.	GNAT family acetyltransferase	1548411	285
ACICU_RS07295		Derived by automated computational analysis using gene prediction method: Protein Homology.	amino acid ABC transporter permease	1549632	666
ACICU_RS07300		Derived by automated computational analysis using gene prediction method: Protein Homology.	glutamine ABC transporter ATP-binding protein	1550300	732
ACICU_RS07305		Derived by automated computational analysis using gene prediction method: Protein Homology.	ArtI protein	1551062	861
ACICU_RS07310		Derived by automated computational analysis using gene prediction method: Protein Homology.	amino acid ABC transporter substrate-binding protein	1552005	867
ACICU_RS07320		Derived by automated computational analysis using gene prediction method: Protein Homology.	lysine transporter LysE	1554146	639
ACICU_RS07325		Derived by automated computational analysis using gene prediction method: Protein Homology.	cysteine desulfurase	1555251	1962
ACICU_RS07335		Derived by automated computational analysis using gene prediction method: Protein Homology.	serine acetyltransferase	1558360	924
ACICU_RS07340		Derived by automated computational analysis using gene prediction method: Protein Homology.	rhodanese	1559320	510
ACICU_RS07345		Derived by automated computational analysis using gene prediction method: Protein Homology.	3-ketoacyl-ACP reductase	1560067	738
ACICU_RS07350		Derived by automated computational analysis using gene prediction method: Protein Homology.	LysR family transcriptional regulator	1560930	921
ACICU_RS07355		YghU; B2989; one of eight putative glutathione transferase proteins from E. coli; Derived by automated computational analysis using gene prediction method: Protein Homology.	thiol:disulfide oxidoreductase	1561888	861
ACICU_RS07360		catalyzes the formation of 2,4-dinitrophenyl-S-glutathione from 1-chloro-2,4-dinitrobenzene and glutathione; Derived by automated computational analysis using gene prediction method: Protein Homology.	glutathione S-transferase	1562782	627
ACICU_RS07365		Derived by automated computational analysis using gene prediction method: Protein Homology.	hypothetical protein	1563528	906
ACICU_RS07370		Derived by automated computational analysis using gene prediction method: Protein Homology.	murein hydrolase transporter LrgA	1564544	432
ACICU_RS07375		Derived by automated computational analysis using gene prediction method: Protein Homology.	membrane protein	1564989	690
ACICU_RS07380		Derived by automated computational analysis using gene prediction method: Protein Homology.	transcriptional regulator	1565686	1491
ACICU_RS07385		Derived by automated computational analysis using gene prediction method: Protein Homology.	negative transcriptional regulator	1567292	636
ACICU_RS07390		Derived by automated computational analysis using gene prediction method: Protein Homology.	amino acid acetyltransferase	1567970	594
ACICU_RS07405		catalyzes the reversible formation of 2'-(5''-triphosphoribosyl)-3'dephospho-CoA from 3-dephospho-CoA; Derived by automated computational analysis using gene prediction method: Protein Homology.	triphosphoribosyl-dephospho-CoA synthase	1571842	885
ACICU_RS07415		The beta subunit catalyzes the decarboxylation of the malonyl moiety on coenzyme A; Derived by automated computational analysis using gene prediction method: Protein Homology.	biotin-independent malonate decarboxylase subunit beta	1573021	852
ACICU_RS07420		Derived by automated computational analysis using gene prediction method: Protein Homology.	malonate decarboxylase subunit gamma	1573869	828
ACICU_RS07445		Derived by automated computational analysis using gene prediction method: Protein Homology.	LysR family transcriptional regulator	1577521	918
ACICU_RS07450		Derived by automated computational analysis using gene prediction method: Protein Homology.	transcriptional regulator	1578536	1419
ACICU_RS07455		Derived by automated computational analysis using gene prediction method: Protein Homology.	hypothetical protein	1580053	135
ACICU_RS07465		Derived by automated computational analysis using gene prediction method: Protein Homology.	cytochrome D ubiquinol oxidase subunit I	1581199	1446
ACICU_RS07475		Derived by automated computational analysis using gene prediction method: Protein Homology.	monooxygenase	1584235	1296
ACICU_RS07545		Derived by automated computational analysis using gene prediction method: Protein Homology.	hypothetical protein	1601221	162
ACICU_RS07550		Derived by automated computational analysis using gene prediction method: Protein Homology.	arsenate reductase	1601451	429
ACICU_RS07555		Derived by automated computational analysis using gene prediction method: Protein Homology.	transcriptional regulator	1601964	330
ACICU_RS07560		Derived by automated computational analysis using gene prediction method: Protein Homology.	arsenic resistance protein ArsB	1602398	1035
ACICU_RS07565		Derived by automated computational analysis using gene prediction method: Protein Homology.	LysR family transcriptional regulator	1603523	903
ACICU_RS07570		Derived by automated computational analysis using gene prediction method: Protein Homology.	chromate transporter	1604527	561
ACICU_RS07575		Derived by automated computational analysis using gene prediction method: Protein Homology.	chromate transporter	1605087	522
ACICU_RS07585		Derived by automated computational analysis using gene prediction method: Protein Homology.	hypothetical protein	1607406	2007
ACICU_RS07590		Derived by automated computational analysis using gene prediction method: Protein Homology.	hypothetical protein	1609530	942
ACICU_RS07600		Derived by automated computational analysis using gene prediction method: Protein Homology.	RNA methyltransferase	1611383	840
ACICU_RS07605		Derived by automated computational analysis using gene prediction method: Protein Homology.	DNA polymerase III subunit alpha	1612237	3564
ACICU_RS07610		Derived by automated computational analysis using gene prediction method: Protein Homology.	L-asparaginase	1616015	1068
ACICU_RS07615		Derived by automated computational analysis using gene prediction method: Protein Homology.	glutamate symport protein	1617766	1308
ACICU_RS07620		Derived by automated computational analysis using gene prediction method: Protein Homology.	aminotransferase AlaT	1619540	1431
ACICU_RS07625		Derived by automated computational analysis using gene prediction method: Protein Homology.	peptide-methionine (R)-S-oxide reductase	1621211	420
ACICU_RS07630		Derived by automated computational analysis using gene prediction method: Protein Homology.	glutathione peroxidase	1621627	486
ACICU_RS07635		Derived by automated computational analysis using gene prediction method: Protein Homology.	AraC family transcriptional regulator	1622112	846
ACICU_RS07640		Derived by automated computational analysis using gene prediction method: Protein Homology.	amino acid transporter	1623022	633
ACICU_RS07645		catalyzes the formation of succinyldiaminopimelate from N-succinyl-2-amino-6-ketopimelate; Derived by automated computational analysis using gene prediction method: Protein Homology.	succinyldiaminopimelate transaminase	1623712	1170
ACICU_RS07650		Derived by automated computational analysis using gene prediction method: Protein Homology.	bifunctional uridylyltransferase/uridylyl-removing protein	1624907	2664
ACICU_RS07655		Derived by automated computational analysis using gene prediction method: Protein Homology.	phosphoribosylglycinamide formyltransferase	1627598	1209
ACICU_RS07665		Derived by automated computational analysis using gene prediction method: Protein Homology.	branched-chain amino acid transporter	1629436	342
ACICU_RS07680		Derived by automated computational analysis using gene prediction method: Protein Homology.	hypothetical protein	1631164	336
ACICU_RS07685		Derived by automated computational analysis using gene prediction method: Protein Homology.	cyclic nucleotide-binding protein	1631672	708
ACICU_RS07690		Derived by automated computational analysis using gene prediction method: Protein Homology.	hypothetical protein	1632472	522
ACICU_RS07695	ychF	EngD; translation-associated GTPase; the crystal structure of the Haemophilus influenzae YchF protein showed similarity to the yeast structure (PDB: 1NI3); fluorescence spectroscopy revealed nucleic acid binding; the yeast protein YBR025c interacts with the translation elongation factor eEF1; Derived by automated computational analysis using gene prediction method: Protein Homology.	GTP-binding protein YchF	1633038	1092
ACICU_RS07705		Derived by automated computational analysis using gene prediction method: Protein Homology.	methionine ABC transporter ATP-binding protein	1634863	1071
ACICU_RS07710		Derived by automated computational analysis using gene prediction method: Protein Homology.	methionine transporter	1635945	834
ACICU_RS07715		Derived by automated computational analysis using gene prediction method: Protein Homology.	methionine transporter	1636792	831
ACICU_RS07725		Derived by automated computational analysis using gene prediction method: Protein Homology.	SfnB family sulfur acquisition oxidoreductase	1639050	1224
ACICU_RS07730		Derived by automated computational analysis using gene prediction method: Protein Homology.	SfnB family sulfur acquisition oxidoreductase	1640286	1212
ACICU_RS07735		Derived by automated computational analysis using gene prediction method: Protein Homology.	glutathione S-transferase	1641867	765
ACICU_RS07740		Derived by automated computational analysis using gene prediction method: Protein Homology.	ABC transporter substrate-binding protein	1643169	894
ACICU_RS07745		Derived by automated computational analysis using gene prediction method: Protein Homology.	amino acid transporter	1644157	843
ACICU_RS07750		Derived by automated computational analysis using gene prediction method: Protein Homology.	glutamate/aspartate transporter permease GltK	1645002	678
ACICU_RS07755		Derived by automated computational analysis using gene prediction method: Protein Homology.	amino acid ABC transporter ATP-binding protein	1645693	744
ACICU_RS07760		Derived by automated computational analysis using gene prediction method: Protein Homology.	porin	1646488	1332
ACICU_RS07765		Derived by automated computational analysis using gene prediction method: Protein Homology.	transcriptional regulator	1648150	471
ACICU_RS07770		Derived by automated computational analysis using gene prediction method: Protein Homology.	transcriptional regulator	1648651	750
ACICU_RS07775		Derived by automated computational analysis using gene prediction method: Protein Homology.	acyltransferase	1649564	546
ACICU_RS07785		Derived by automated computational analysis using gene prediction method: Protein Homology.	hypothetical protein	1651129	864
ACICU_RS07795		Derived by automated computational analysis using gene prediction method: Protein Homology.	integrase	1652424	1233
ACICU_RS07800		Derived by automated computational analysis using gene prediction method: Protein Homology.	LysR family transcriptional regulator	1654241	900
ACICU_RS07805		Derived by automated computational analysis using gene prediction method: Protein Homology.	membrane protein	1655230	438
ACICU_RS07810		Derived by automated computational analysis using gene prediction method: Protein Homology.	sulfonate ABC transporter substrate-binding protein	1655725	1416
ACICU_RS07820		Derived by automated computational analysis using gene prediction method: Protein Homology.	membrane protein	1657970	930
ACICU_RS07825		Derived by automated computational analysis using gene prediction method: Protein Homology.	LysR family transcriptional regulator	1658994	852
ACICU_RS07830		Derived by automated computational analysis using gene prediction method: Protein Homology.	hypothetical protein	1659885	180
ACICU_RS07835		Derived by automated computational analysis using gene prediction method: Protein Homology.	fimbrial protein	1660641	1020
ACICU_RS07845		Derived by automated computational analysis using gene prediction method: Protein Homology.	pilus assembly protein	1664246	741
ACICU_RS07850		Derived by automated computational analysis using gene prediction method: Protein Homology.	ferrous iron transporter B	1665057	537
ACICU_RS07860		Derived by automated computational analysis using gene prediction method: Protein Homology.	hypothetical protein	1666452	213
ACICU_RS07865		catalyzes the formation of biotin from dethiobiotin; Derived by automated computational analysis using gene prediction method: Protein Homology.	biotin synthase	1666711	990
ACICU_RS07870		Derived by automated computational analysis using gene prediction method: Protein Homology.	epoxyqueuosine reductase	1667800	1089
ACICU_RS07875		Derived by automated computational analysis using gene prediction method: Protein Homology.	hypothetical protein	1668917	1461
ACICU_RS07880		Derived by automated computational analysis using gene prediction method: Protein Homology.	crossover junction endodeoxyribonuclease RuvC	1670389	546
ACICU_RS07885		Derived by automated computational analysis using gene prediction method: Protein Homology.	DNA-binding protein	1671164	594
ACICU_RS07890		Derived by automated computational analysis using gene prediction method: Protein Homology.	N-acetyltransferase	1671754	546
ACICU_RS07895		Derived by automated computational analysis using gene prediction method: Protein Homology.	carbapenem-hydrolyzing class D beta-lactamase OXA-66	1672368	825
ACICU_RS07900		Derived by automated computational analysis using gene prediction method: Protein Homology.	FxsA cytoplasmic membrane protein	1673591	561
ACICU_RS07905		Derived by automated computational analysis using gene prediction method: Protein Homology.	hypothetical protein	1674215	186
ACICU_RS07910		Derived by automated computational analysis using gene prediction method: Protein Homology.	hypothetical protein	1674659	249
ACICU_RS07915		catalyzes the formation of S-adenosylmethionine from methionine and ATP; methionine adenosyltransferase; Derived by automated computational analysis using gene prediction method: Protein Homology.	S-adenosylmethionine synthase	1675031	1167
ACICU_RS07920		catalyzes the formation of ribose 5-phosphate and xylulose 5-phosphate from sedoheptulose 7-phosphate and glyceraldehyde 3-phosphate; can transfer ketol groups between several groups; in Escherichia coli there are two tkt genes, tktA expressed during exponential growth and the tktB during stationary phase; Derived by automated computational analysis using gene prediction method: Protein Homology.	transketolase	1676721	1989
ACICU_RS07925		Derived by automated computational analysis using gene prediction method: Protein Homology.	peroxiredoxin	1678764	408
ACICU_RS07930		Derived by automated computational analysis using gene prediction method: Protein Homology.	polyisoprenoid-binding protein	1679386	591
ACICU_RS07935		Derived by automated computational analysis using gene prediction method: Protein Homology.	hypothetical protein	1680022	591
ACICU_RS07945		Derived by automated computational analysis using gene prediction method: Protein Homology.	hypothetical protein	1681581	231
ACICU_RS07950		Derived by automated computational analysis using gene prediction method: Protein Homology.	tRNA/tmRNA (uracil-C(5))-methyltransferase	1682060	1086
ACICU_RS07955		Derived by automated computational analysis using gene prediction method: Protein Homology.	hypothetical protein	1683249	474
ACICU_RS07960	putA	proline utilization protein A; multifunctional protein that functions in proline catabolism in the first two enzymatic steps resulting in the conversion of proline to glutamate; in Escherichai coli this protein also self-regulates transcription via a DNA-binding domain at the N-terminus; forms dimers and is a peripherally membrane-associated protein; Derived by automated computational analysis us…	bifunctional proline dehydrogenase/pyrroline-5-carboxylate dehydrogenase	1683828	3753
ACICU_RS07965		Derived by automated computational analysis using gene prediction method: Protein Homology.	hypothetical protein	1687705	489
ACICU_RS07970		involved in the sodium dependent uptake of proline; Derived by automated computational analysis using gene prediction method: Protein Homology.	sodium:proline symporter	1688226	1491
ACICU_RS07975		Derived by automated computational analysis using gene prediction method: Protein Homology.	NAD-dependent deacetylase	1690124	699
ACICU_RS07980		Derived by automated computational analysis using gene prediction method: Protein Homology.	glycine cleavage system protein H	1690923	375
ACICU_RS07985		Derived by automated computational analysis using gene prediction method: Protein Homology.	AraC family transcriptional regulator	1691336	1026
ACICU_RS07990		Derived by automated computational analysis using gene prediction method: Protein Homology.	dehydratase	1692470	441
ACICU_RS07995		Derived by automated computational analysis using gene prediction method: Protein Homology.	multidrug ABC transporter ATP-binding protein	1692910	1848
ACICU_RS08000		Derived by automated computational analysis using gene prediction method: Protein Homology.	hypothetical protein	1695132	537
ACICU_RS08010		Derived by automated computational analysis using gene prediction method: Protein Homology.	serine/threonine transporter SstT	1696358	1203
ACICU_RS08015		Derived by automated computational analysis using gene prediction method: Protein Homology.	transcriptional regulator	1697985	309
ACICU_RS08025		Derived by automated computational analysis using gene prediction method: Protein Homology.	cupin	1699670	1164
ACICU_RS08030		Derived by automated computational analysis using gene prediction method: Protein Homology.	septum formation inhibitor Maf	1700864	594
ACICU_RS08035		Derived by automated computational analysis using gene prediction method: Protein Homology.	hypothetical protein	1701457	384
ACICU_RS08040		Derived by automated computational analysis using gene prediction method: Protein Homology.	phosphoglycerate kinase	1701979	1188
ACICU_RS08045		Derived by automated computational analysis using gene prediction method: Protein Homology.	hypothetical protein	1703291	243
ACICU_RS08050		class II aldolase; catalyzes the reversible aldol condensation of dihydroxyacetonephosphate and glyceraldehyde 3-phosphate in the Calvin cycle, glycolysis and gluconeogenesis; Derived by automated computational analysis using gene prediction method: Protein Homology.	fructose-bisphosphate aldolase	1703655	1038
ACICU_RS08055		Derived by automated computational analysis using gene prediction method: Protein Homology.	peptidylprolyl isomerase	1704811	1311
ACICU_RS08060		Derived by automated computational analysis using gene prediction method: Protein Homology.	LPS-assembly protein LptD	1706121	2442
ACICU_RS08065		Derived by automated computational analysis using gene prediction method: Protein Homology.	phosphotransferase	1708683	1014
ACICU_RS08070		Derived by automated computational analysis using gene prediction method: Protein Homology.	nucleotidyltransferase	1709696	690
ACICU_RS08075		Derived by automated computational analysis using gene prediction method: Protein Homology.	ribosomal RNA small subunit methyltransferase G	1710473	633
ACICU_RS08080		Derived by automated computational analysis using gene prediction method: Protein Homology.	cobyric acid synthase CobQ	1711127	783
ACICU_RS08085		Derived by automated computational analysis using gene prediction method: Protein Homology.	chromosome partitioning protein	1711906	888
ACICU_RS08090		Derived by automated computational analysis using gene prediction method: Protein Homology.	biopolymer transporter ExbB	1712843	636
ACICU_RS08095		Derived by automated computational analysis using gene prediction method: Protein Homology.	biopolymer transporter ExbD	1713494	429
ACICU_RS08100		involved in the transport of lipid A across the inner membrane; Derived by automated computational analysis using gene prediction method: Protein Homology.	ATP-binding protein	1713919	1728
ACICU_RS08105		Derived by automated computational analysis using gene prediction method: Protein Homology.	tetraacyldisaccharide 4'-kinase	1715649	1011
ACICU_RS08110		Derived by automated computational analysis using gene prediction method: Protein Homology.	3-deoxy-manno-octulosonate cytidylyltransferase	1716669	762
ACICU_RS08115		Derived by automated computational analysis using gene prediction method: Protein Homology.	DNA polymerase III subunit delta'	1717442	981
ACICU_RS08120		Derived by automated computational analysis using gene prediction method: Protein Homology.	type 4 fimbrial biogenesis protein	1718434	342
ACICU_RS08125		Derived by automated computational analysis using gene prediction method: Protein Homology.	deoxyribonuclease	1718793	774
ACICU_RS08130		Derived by automated computational analysis using gene prediction method: Protein Homology.	TetR family transcriptional regulator	1719604	609
ACICU_RS08135		Derived by automated computational analysis using gene prediction method: Protein Homology.	general secretion pathway protein GspG	1720222	555
ACICU_RS08150		Derived by automated computational analysis using gene prediction method: Protein Homology.	general secretion pathway protein GspK	1721846	960
ACICU_RS08155		Derived by automated computational analysis using gene prediction method: Protein Homology.	6-carboxy-5,6,7,8-tetrahydropterin synthase	1723036	597
ACICU_RS08160		Derived by automated computational analysis using gene prediction method: Protein Homology.	uracil-DNA glycosylase	1723683	714
ACICU_RS08165		Derived by automated computational analysis using gene prediction method: Protein Homology.	enoly-CoA hydratase	1724396	1122
ACICU_RS08175		Derived by automated computational analysis using gene prediction method: Protein Homology.	polyketide cyclase	1726097	444
ACICU_RS08180		Derived by automated computational analysis using gene prediction method: Protein Homology.	cytidylate kinase	1726548	687
ACICU_RS08185	rpsA	in Escherichia coli this protein is involved in binding to the leader sequence of mRNAs and is itself bound to the 30S subunit; autoregulates expression via a C-terminal domain; in most gram negative organisms this protein is composed of 6 repeats of the S1 domain while in gram positive there are 4 repeats; the S1 nucleic acid-binding domain is found associated with other proteins; Derived by aut…	30S ribosomal protein S1	1727339	1674
ACICU_RS08190		Derived by automated computational analysis using gene prediction method: Protein Homology.	integration host factor subunit beta	1729169	303
ACICU_RS08195		Derived by automated computational analysis using gene prediction method: Protein Homology.	membrane protein	1729496	366
ACICU_RS08200		Derived by automated computational analysis using gene prediction method: Protein Homology.	orotidine 5'-phosphate decarboxylase	1730027	699
ACICU_RS08205		Derived by automated computational analysis using gene prediction method: Protein Homology.	membrane protein	1730722	912
ACICU_RS08220		Derived by automated computational analysis using gene prediction method: Protein Homology.	hypothetical protein	1734455	1143
ACICU_RS08225		catalyzes the formation of malate from glyoxylate and acetyl-CoA; Derived by automated computational analysis using gene prediction method: Protein Homology.	malate synthase G	1735967	2166
ACICU_RS08235		Derived by automated computational analysis using gene prediction method: Protein Homology.	biopolymer transporter ExbD	1738751	414
ACICU_RS08240		Derived by automated computational analysis using gene prediction method: Protein Homology.	biopolymer transporter ExbD	1739184	423
ACICU_RS08245		Derived by automated computational analysis using gene prediction method: Protein Homology.	biopolymer transporter ExbB	1739622	882
ACICU_RS08260		Derived by automated computational analysis using gene prediction method: Protein Homology.	heme-binding protein	1744822	1785
ACICU_RS08285		Derived by automated computational analysis using gene prediction method: Protein Homology.	ABC transporter ATP-binding protein	1752593	1731
ACICU_RS08290		Derived by automated computational analysis using gene prediction method: Protein Homology.	hypothetical protein	1754431	660
ACICU_RS08295		Derived by automated computational analysis using gene prediction method: Protein Homology.	hypothetical protein	1755144	369
ACICU_RS08300		Derived by automated computational analysis using gene prediction method: Protein Homology.	3'(2'),5'-bisphosphate nucleotidase CysQ	1755822	858
ACICU_RS08305		Derived by automated computational analysis using gene prediction method: Protein Homology.	phosphoglycerate mutase	1756737	735
ACICU_RS08310		Derived by automated computational analysis using gene prediction method: Protein Homology.	30S ribosomal protein S20	1757528	267
ACICU_RS08315		Derived by automated computational analysis using gene prediction method: Protein Homology.	nucleoside-diphosphate sugar epimerase	1758007	666
ACICU_RS08320		regulator of RNase E; increases half-life and abundance of RNAs; interacts with RNase E possibly inhibiting catalytic activity; Derived by automated computational analysis using gene prediction method: Protein Homology.	ribonuclease	1758685	507
ACICU_RS08325		Derived by automated computational analysis using gene prediction method: Protein Homology.	glutathione S-transferase	1759215	780
ACICU_RS08330		Derived by automated computational analysis using gene prediction method: Protein Homology.	peroxidase	1760139	942
ACICU_RS08335		Derived by automated computational analysis using gene prediction method: Protein Homology.	hypothetical protein	1761161	357
ACICU_RS08340		Derived by automated computational analysis using gene prediction method: Protein Homology.	transcription-repair coupling factor	1761652	3462
ACICU_RS08345		Derived by automated computational analysis using gene prediction method: Protein Homology.	HIT domain-containing protein	1765314	435
ACICU_RS08355		Derived by automated computational analysis using gene prediction method: Protein Homology.	hypothetical protein	1767317	339
ACICU_RS08360	hscA	involved in the maturation of iron-sulfur cluster-containing proteins; Derived by automated computational analysis using gene prediction method: Protein Homology.	molecular chaperone HscA	1767674	1860
ACICU_RS08365		Derived by automated computational analysis using gene prediction method: Protein Homology.	Co-chaperone protein HscB homolog	1769572	519
ACICU_RS08370	iscA	forms iron-sulfur clusters of ferredoxin [2FE-2S]; binds iron in the presence of the thioredoxin reductase system; forms homodimers and tetramers; similar to SufA protein; Derived by automated computational analysis using gene prediction method: Protein Homology.	FeS assembly scaffold SufA	1770176	321
ACICU_RS08375		Derived by automated computational analysis using gene prediction method: Protein Homology.	iron-sulfur cluster scaffold-like protein	1770527	387
ACICU_RS08380		Derived by automated computational analysis using gene prediction method: Protein Homology.	cysteine desulfurase	1770980	1218
ACICU_RS08385		Derived by automated computational analysis using gene prediction method: Protein Homology.	transcriptional regulator	1772199	474
ACICU_RS08390		Derived by automated computational analysis using gene prediction method: Protein Homology.	hypothetical protein	1772783	648
ACICU_RS08395		Derived by automated computational analysis using gene prediction method: Protein Homology.	poly(hydroxyalcanoate) granule associated protein	1773641	456
ACICU_RS08400		histone-like DNA-binding protein; Derived by automated computational analysis using gene prediction method: Protein Homology.	DNA-binding protein HU-beta	1774266	273
ACICU_RS08405		Derived by automated computational analysis using gene prediction method: Protein Homology.	peptidylprolyl isomerase	1774670	1866
ACICU_RS08410		Derived by automated computational analysis using gene prediction method: Protein Homology.	AraC family transcriptional regulator	1776575	948
ACICU_RS08415		Derived by automated computational analysis using gene prediction method: Protein Homology.	alkane 1-monooxygenase	1777712	1224
ACICU_RS08420		Derived by automated computational analysis using gene prediction method: Protein Homology.	acyl-CoA dehydrogenase	1779055	1206
ACICU_RS08425		Derived by automated computational analysis using gene prediction method: Protein Homology.	acyl-CoA dehydrogenase	1780282	1293
ACICU_RS08430		Derived by automated computational analysis using gene prediction method: Protein Homology.	ABC transporter	1781795	1374
ACICU_RS08435		Derived by automated computational analysis using gene prediction method: Protein Homology.	hypothetical protein	1783405	303
ACICU_RS08440		Derived by automated computational analysis using gene prediction method: Protein Homology.	aminoacyl-tRNA deacylase	1783899	465
ACICU_RS08445		Derived by automated computational analysis using gene prediction method: Protein Homology.	siderophore biosynthesis protein	1784736	1785
ACICU_RS08455		Derived by automated computational analysis using gene prediction method: Protein Homology.	RND transporter	1787967	1440
ACICU_RS08460		Derived by automated computational analysis using gene prediction method: Protein Homology.	siderophore achromobactin biosynthesis protein AcsC	1789418	1842
ACICU_RS08465		Derived by automated computational analysis using gene prediction method: Protein Homology.	hypothetical protein	1791269	1911
ACICU_RS08470		Derived by automated computational analysis using gene prediction method: Protein Homology.	(2Fe-2S)-binding protein	1793192	771
ACICU_RS08480		Derived by automated computational analysis using gene prediction method: Protein Homology.	ligand-gated channel protein	1794652	2319
ACICU_RS08485		Derived by automated computational analysis using gene prediction method: Protein Homology.	hypothetical protein	1797055	294
ACICU_RS08490		Derived by automated computational analysis using gene prediction method: Protein Homology.	peptidase	1797349	1524
ACICU_RS08495		Derived by automated computational analysis using gene prediction method: Protein Homology.	hypothetical protein	1798869	339
ACICU_RS08500		Derived by automated computational analysis using gene prediction method: Protein Homology.	siderophore biosynthesis protein	1799342	621
ACICU_RS08505		Derived by automated computational analysis using gene prediction method: Protein Homology.	haloacid dehalogenase	1800294	2148
ACICU_RS08510		Derived by automated computational analysis using gene prediction method: Protein Homology.	2'-5' RNA ligase	1802546	627
ACICU_RS08520		Derived by automated computational analysis using gene prediction method: Protein Homology.	nicotinate-nucleotide--dimethylbenzimidazole phosphoribosyltransferase	1803681	1059
ACICU_RS08530		Derived by automated computational analysis using gene prediction method: Protein Homology.	histidine phosphatase	1805456	1569
ACICU_RS08535		Derived by automated computational analysis using gene prediction method: Protein Homology.	cobalamin synthase	1807131	744
ACICU_RS08540		catalyzes the formation of 3-deoxy-D-arabino-hept-2-ulosonate 7 phosphate from phosphoenolpyruvate and D-erythrose 4-phosphate, tyrosine sensitive; Derived by automated computational analysis using gene prediction method: Protein Homology.	3-deoxy-7-phosphoheptulonate synthase	1807950	1089
ACICU_RS08545		Derived by automated computational analysis using gene prediction method: Protein Homology.	hypothetical protein	1809156	885
ACICU_RS08555		Derived by automated computational analysis using gene prediction method: Protein Homology.	peptidase	1810472	1557
ACICU_RS08600		Derived by automated computational analysis using gene prediction method: Protein Homology.	hypothetical protein	1821757	870
ACICU_RS08610		Derived by automated computational analysis using gene prediction method: Protein Homology.	hypothetical protein	1823168	591
ACICU_RS08615		Derived by automated computational analysis using gene prediction method: Protein Homology.	porin	1823862	1107
ACICU_RS08620		Derived by automated computational analysis using gene prediction method: Protein Homology.	hydrolase	1825223	414
ACICU_RS08625		Derived by automated computational analysis using gene prediction method: Protein Homology.	YARHG domain-containing protein	1825655	270
ACICU_RS08630		Derived by automated computational analysis using gene prediction method: Protein Homology.	S-(hydroxymethyl)glutathione synthase	1826189	426
ACICU_RS08635		Derived by automated computational analysis using gene prediction method: Protein Homology.	hypothetical protein	1826746	201
ACICU_RS08640		Derived by automated computational analysis using gene prediction method: Protein Homology.	hypothetical protein	1827445	225
ACICU_RS08645		Derived by automated computational analysis using gene prediction method: Protein Homology.	energy transducer TonB	1827848	375
ACICU_RS08655		Derived by automated computational analysis using gene prediction method: Protein Homology.	poly(R)-hydroxyalkanoic acid synthase	1829246	1086
ACICU_RS08660		catalyzes the conversion of O-succinylhomoserine into homocysteine; Derived by automated computational analysis using gene prediction method: Protein Homology.	O-succinylhomoserine sulfhydrylase	1830465	1188
ACICU_RS08665		Derived by automated computational analysis using gene prediction method: Protein Homology.	hypothetical protein	1831830	237
ACICU_RS08670		Derived by automated computational analysis using gene prediction method: Protein Homology.	hypothetical protein	1832332	330
ACICU_RS08675	recR	involved in a recombinational process of DNA repair, independent of the recBC complex; Derived by automated computational analysis using gene prediction method: Protein Homology.	recombinase RecR	1832671	597
ACICU_RS08680		Derived by automated computational analysis using gene prediction method: Protein Homology.	ribonuclease D	1833573	1125
ACICU_RS08685		Derived by automated computational analysis using gene prediction method: Protein Homology.	hypothetical protein	1835199	267
ACICU_RS08690		Derived by automated computational analysis using gene prediction method: Protein Homology.	hypothetical protein	1835596	342
ACICU_RS08695		Derived by automated computational analysis using gene prediction method: Protein Homology.	transcriptional regulator	1836010	165
ACICU_RS08705		Derived by automated computational analysis using gene prediction method: Protein Homology.	membrane protein	1836888	414
ACICU_RS08710		Derived by automated computational analysis using gene prediction method: Protein Homology.	ATPase AAA	1837331	852
ACICU_RS08715		Derived by automated computational analysis using gene prediction method: Protein Homology.	hypothetical protein	1838198	1188
ACICU_RS08720		Derived by automated computational analysis using gene prediction method: Protein Homology.	tryptophan synthase subunit beta	1839422	1206
ACICU_RS08725		Derived by automated computational analysis using gene prediction method: Protein Homology.	ribosomal protein L3 N(5)-glutamine methyltransferase	1840864	1005
ACICU_RS08730		catalyzes the formation of chorismate from 5-O-(1-carboxyvinyl)-3-phosphoshikimate in aromatic amino acid biosynthesis; Derived by automated computational analysis using gene prediction method: Protein Homology.	chorismate synthase	1841881	1092
ACICU_RS08740		Derived by automated computational analysis using gene prediction method: Protein Homology.	hypothetical protein	1844619	753
ACICU_RS08745		Derived by automated computational analysis using gene prediction method: Protein Homology.	transcriptional regulator	1845418	1140
ACICU_RS08755		Derived by automated computational analysis using gene prediction method: Protein Homology.	ABC transporter substrate-binding protein	1848066	963
ACICU_RS08760		Derived by automated computational analysis using gene prediction method: Protein Homology.	pyruvate dehydrogenase subunit beta	1849042	1020
ACICU_RS08765		Derived by automated computational analysis using gene prediction method: Protein Homology.	diaminohydroxyphosphoribosylaminopyrimidine deaminase	1850063	1536
ACICU_RS08770		E3 component of alpha keto acid dehydrogenase complexes LpdC; forms a homodimer; binds one molecule of FAD monomer; catalyzes NAD+-dependent oxidation of dihydrolipoyl cofactors that are covalently linked to the E2 component; Derived by automated computational analysis using gene prediction method: Protein Homology.	dihydrolipoamide dehydrogenase	1851609	1404
ACICU_RS08775		Derived by automated computational analysis using gene prediction method: Protein Homology.	diacetyl reductase	1853039	786
ACICU_RS08780		Derived by automated computational analysis using gene prediction method: Protein Homology.	2,3-butanediol dehydrogenase	1853854	1059
ACICU_RS08785		Derived by automated computational analysis using gene prediction method: Protein Homology.	hypothetical protein	1854960	912
ACICU_RS08790		Derived by automated computational analysis using gene prediction method: Protein Homology.	Fis family transcriptional regulator	1855941	1272
ACICU_RS08795		Derived by automated computational analysis using gene prediction method: Protein Homology.	Zn-dependent hydrolase	1857404	696
ACICU_RS08800		Derived by automated computational analysis using gene prediction method: Protein Homology.	NAD(FAD)-dependent dehydrogenase	1858109	1656
ACICU_RS08805		Derived by automated computational analysis using gene prediction method: Protein Homology.	hypothetical protein	1860036	792
ACICU_RS08810		Derived by automated computational analysis using gene prediction method: Protein Homology.	homoserine dehydrogenase	1860937	1005
ACICU_RS08815		Derived by automated computational analysis using gene prediction method: Protein Homology.	DMT transporter permease	1861974	918
ACICU_RS08820		Derived by automated computational analysis using gene prediction method: Protein Homology.	AraC family transcriptional regulator	1863058	855
ACICU_RS08825		Derived by automated computational analysis using gene prediction method: Protein Homology.	transcriptional regulator	1863909	228
ACICU_RS08830		Derived by automated computational analysis using gene prediction method: Protein Homology.	FMN-dependent NADH-azoreductase	1864400	609
ACICU_RS08835		Derived by automated computational analysis using gene prediction method: Protein Homology.	chromate transporter	1865092	1350
ACICU_RS08845		Derived by automated computational analysis using gene prediction method: Protein Homology.	oxidoreductase	1867454	1734
ACICU_RS08850		Derived by automated computational analysis using gene prediction method: Protein Homology.	4Fe-4S ferredoxin	1869208	246
ACICU_RS08855		Derived by automated computational analysis using gene prediction method: Protein Homology.	nitrate ABC transporter substrate-binding protein	1869473	1431
ACICU_RS08860		Derived by automated computational analysis using gene prediction method: Protein Homology.	ABC transporter permease	1870938	855
ACICU_RS08865		Derived by automated computational analysis using gene prediction method: Protein Homology.	sulfonate ABC transporter ATP-binding lipoprotein	1871794	840
ACICU_RS08870		Derived by automated computational analysis using gene prediction method: Protein Homology.	photosystem I reaction center subunit VIII	1872630	999
ACICU_RS08880		Derived by automated computational analysis using gene prediction method: Protein Homology.	alpha-ketoglutarate transporter	1873933	1287
ACICU_RS08890	aspA	catalyzes the formation of fumarate from aspartate; Derived by automated computational analysis using gene prediction method: Protein Homology.	aspartate ammonia-lyase	1878000	1416
ACICU_RS08895		Derived by automated computational analysis using gene prediction method: Protein Homology.	hypothetical protein	1879832	186
ACICU_RS08900		Derived by automated computational analysis using gene prediction method: Protein Homology.	hypothetical protein	1880103	228
ACICU_RS08910		Derived by automated computational analysis using gene prediction method: Protein Homology.	LysR family transcriptional regulator	1882242	897
ACICU_RS08915		Derived by automated computational analysis using gene prediction method: Protein Homology.	acetyl-CoA acetyltransferase	1883198	1173
ACICU_RS08920		Derived by automated computational analysis using gene prediction method: Protein Homology.	hypothetical protein	1884436	1410
ACICU_RS08925		Derived by automated computational analysis using gene prediction method: Protein Homology.	succinyl-CoA--3-ketoacid-CoA transferase	1885962	642
ACICU_RS08935		Derived by automated computational analysis using gene prediction method: Protein Homology.	LysR family transcriptional regulator	1887555	882
ACICU_RS08945		Derived by automated computational analysis using gene prediction method: Protein Homology.	transporter	1889582	1422
ACICU_RS08950		catalyzes the formation of acetoacetate from 3-hydroxybutyrate; Derived by automated computational analysis using gene prediction method: Protein Homology.	3-hydroxybutyrate dehydrogenase	1891037	786
ACICU_RS08955		Derived by automated computational analysis using gene prediction method: Protein Homology.	AraC family transcriptional regulator	1892146	987
ACICU_RS08965		Derived by automated computational analysis using gene prediction method: Protein Homology.	carboxymethylenebutenolidase	1894874	1251
ACICU_RS08970		Derived by automated computational analysis using gene prediction method: Protein Homology.	short-chain dehydrogenase	1896137	786
ACICU_RS08975		Derived by automated computational analysis using gene prediction method: Protein Homology.	alanine-phosphoribitol ligase	1896966	1239
ACICU_RS08980		Derived by automated computational analysis using gene prediction method: Protein Homology.	flavin reductase	1898233	531
ACICU_RS08985		Derived by automated computational analysis using gene prediction method: Protein Homology.	hypothetical protein	1898817	948
ACICU_RS08990		Derived by automated computational analysis using gene prediction method: Protein Homology.	AraC family transcriptional regulator	1899825	1059
ACICU_RS08995	antC	catalyzes the formation of catechol from anthranilate; Derived by automated computational analysis using gene prediction method: Protein Homology.	anthranilate dioxygenase reductase	1901321	1029
ACICU_RS09000		Derived by automated computational analysis using gene prediction method: Protein Homology.	benzoate 1,2-dioxygenase subunit beta	1902361	492
ACICU_RS09005		Derived by automated computational analysis using gene prediction method: Protein Homology.	anthranilate 1,2-dioxygenase large subunit	1902855	1416
ACICU_RS09010		Derived by automated computational analysis using gene prediction method: Protein Homology.	LysR family transcriptional regulator	1904493	351
ACICU_RS09015	modA	with ModCB is involved in the high-affinity transport of molybdate; Derived by automated computational analysis using gene prediction method: Protein Homology.	molybdenum ABC transporter substrate-binding protein	1905034	786
ACICU_RS09020	modB	part of ModCBA molybdate transporter; member of ABC superfamily; inner membrane component; regulated by repressor protein ModE; Derived by automated computational analysis using gene prediction method: Protein Homology.	molybdate ABC transporter permease	1905816	693
ACICU_RS09025		Derived by automated computational analysis using gene prediction method: Protein Homology.	molybdenum ABC transporter ATP-binding protein	1906513	621
ACICU_RS09030		Derived by automated computational analysis using gene prediction method: Protein Homology.	2,3-dihydro-2,3-dihydroxybenzoate dehydrogenase	1907493	771
ACICU_RS09035		Derived by automated computational analysis using gene prediction method: Protein Homology.	2,3-dihydro-2,3-dihydroxybenzoate synthetase	1908336	642
ACICU_RS09040		Derived by automated computational analysis using gene prediction method: Protein Homology.	Fur family transcriptional regulator	1909505	402
ACICU_RS09045		Derived by automated computational analysis using gene prediction method: Protein Homology.	bifunctional metallophosphatase/5'-nucleotidase	1909974	1782
ACICU_RS09050		Derived by automated computational analysis using gene prediction method: Protein Homology.	polyphosphate kinase	1912061	2076
ACICU_RS09055		possibly involved in transport of pyrroloquinoline quinone transport; Derived by automated computational analysis using gene prediction method: Protein Homology.	pyrroloquinoline quinone biosynthesis protein B	1914510	912
ACICU_RS09060		Required in the synthesis of PPQ, but its exact function is unknown; Derived by automated computational analysis using gene prediction method: Protein Homology.	pyrroloquinoline quinone biosynthesis protein C	1915430	759
ACICU_RS09065		with PqqC converts a biosynthetic intermediate to pyrroloquinoline quinone; Derived by automated computational analysis using gene prediction method: Protein Homology.	coenzyme PQQ synthesis protein D	1916185	285
ACICU_RS09070		Derived by automated computational analysis using gene prediction method: Protein Homology.	coenzyme PQQ synthesis protein E	1916466	1155
ACICU_RS09080		Derived by automated computational analysis using gene prediction method: Protein Homology.	hypothetical protein	1919270	177
ACICU_RS09085		Derived by automated computational analysis using gene prediction method: Protein Homology.	hypothetical protein	1919700	237
ACICU_RS09090		Derived by automated computational analysis using gene prediction method: Protein Homology.	DNA glycosylase	1920104	588
ACICU_RS09110		Derived by automated computational analysis using gene prediction method: Protein Homology.	catalase	1924415	1164
ACICU_RS09120		catalyzes the formation of S-formylglutathione from S-(hydroxymethyl)glutathione; also catalyzes the formation of aldehyde or ketone from alcohols; Derived by automated computational analysis using gene prediction method: Protein Homology.	S-(hydroxymethyl)glutathione dehydrogenase	1927862	1110
ACICU_RS09200		Derived by automated computational analysis using gene prediction method: Protein Homology.	AdeB family multidrug efflux RND transporter permease subunit	1948074	3111
ACICU_RS09280		Derived by automated computational analysis using gene prediction method: Protein Homology.	phosphohydrolase	1965624	441
ACICU_RS09285		Derived by automated computational analysis using gene prediction method: Protein Homology.	hypothetical protein	1966099	645
ACICU_RS09300		Derived by automated computational analysis using gene prediction method: Protein Homology.	RND transporter	1969009	1329
ACICU_RS09305		Derived by automated computational analysis using gene prediction method: Protein Homology.	hypothetical protein	1970334	1587
ACICU_RS09310		Derived by automated computational analysis using gene prediction method: Protein Homology.	hypothetical protein	1971917	822
ACICU_RS09315		Derived by automated computational analysis using gene prediction method: Protein Homology.	MFS transporter	1972893	1548
ACICU_RS09320		Derived by automated computational analysis using gene prediction method: Protein Homology.	RND transporter	1974465	1062
ACICU_RS09405		Derived by automated computational analysis using gene prediction method: Protein Homology.	ribose-phosphate pyrophosphokinase	1989472	885
ACICU_RS09650		Derived by automated computational analysis using gene prediction method: Protein Homology.	TetR family transcriptional regulator	2051155	570
ACICU_RS09655		Derived by automated computational analysis using gene prediction method: Protein Homology.	hydrolase	2051863	1020
ACICU_RS09795		Derived by automated computational analysis using gene prediction method: Protein Homology.	GguC protein	2082022	999
ACICU_RS09800		Derived by automated computational analysis using gene prediction method: Protein Homology.	MFS transporter	2083031	1305
ACICU_RS09805		catalyzes the formation of 3-methyl-2-oxobutanoate from 2,3,-dihydroxy-3-methylbutanoate; Derived by automated computational analysis using gene prediction method: Protein Homology.	dihydroxy-acid dehydratase	2084505	1734
ACICU_RS09810		Derived by automated computational analysis using gene prediction method: Protein Homology.	GntR family transcriptional regulator	2086322	717
ACICU_RS09815		Derived by automated computational analysis using gene prediction method: Protein Homology.	hypothetical protein	2087106	795
ACICU_RS09870		Derived by automated computational analysis using gene prediction method: Protein Homology.	hypothetical protein	2099714	1278
ACICU_RS09875	tynA	catalyzes the formation of phenylacetaldehyde from 2-phenylethylamine; Derived by automated computational analysis using gene prediction method: Protein Homology.	tyramine oxidase	2101074	2307
ACICU_RS09880		Derived by automated computational analysis using gene prediction method: Protein Homology.	AraC family transcriptional regulator	2103598	915
ACICU_RS09885		Derived by automated computational analysis using gene prediction method: Protein Homology.	flavin oxidoreductase	2104711	954
ACICU_RS09890		Derived by automated computational analysis using gene prediction method: Protein Homology.	Vanillate O-demethylase oxidoreductase	2105713	954
ACICU_RS09895		Derived by automated computational analysis using gene prediction method: Protein Homology.	3-oxoacyl-ACP reductase	2106701	738
ACICU_RS09900		Derived by automated computational analysis using gene prediction method: Protein Homology.	aromatic-ring-hydroxylating dioxygenase subunit beta	2107449	486
ACICU_RS09905		Derived by automated computational analysis using gene prediction method: Protein Homology.	(2Fe-2S)-binding protein	2107945	1278
ACICU_RS09910		Derived by automated computational analysis using gene prediction method: Protein Homology.	polyketide cyclase	2109252	528
ACICU_RS09915		Derived by automated computational analysis using gene prediction method: Protein Homology.	hypothetical protein	2109790	360
ACICU_RS09920		Derived by automated computational analysis using gene prediction method: Protein Homology.	acyl-CoA dehydrogenase	2110178	1167
ACICU_RS09925		Derived by automated computational analysis using gene prediction method: Protein Homology.	Glu-tRNA amidotransferase	2111363	1110
ACICU_RS09930		Derived by automated computational analysis using gene prediction method: Protein Homology.	MarR family transcriptional regulator	2112622	468
ACICU_RS09935		Derived by automated computational analysis using gene prediction method: Protein Homology.	MFS transporter	2113502	1350
ACICU_RS09940		Derived by automated computational analysis using gene prediction method: Protein Homology.	benzoate transporter	2114968	1257
ACICU_RS09945		Derived by automated computational analysis using gene prediction method: Protein Homology.	short-chain dehydrogenase	2116257	744
ACICU_RS09950		Derived by automated computational analysis using gene prediction method: Protein Homology.	histidine phosphatase family protein	2117016	699
ACICU_RS09960		Derived by automated computational analysis using gene prediction method: Protein Homology.	acyl-CoA dehydrogenase	2118851	1242
ACICU_RS09965		Derived by automated computational analysis using gene prediction method: Protein Homology.	LysR family transcriptional regulator	2120181	921
ACICU_RS09970		Derived by automated computational analysis using gene prediction method: Protein Homology.	IclR family transcriptional regulator	2121144	813
ACICU_RS09975		Derived by automated computational analysis using gene prediction method: Protein Homology.	MBL fold metallo-hydrolase	2122010	867
ACICU_RS09980		Derived by automated computational analysis using gene prediction method: Protein Homology.	hypothetical protein	2122881	414
ACICU_RS09985		Derived by automated computational analysis using gene prediction method: Protein Homology.	hypothetical protein	2123299	414
ACICU_RS09990		Derived by automated computational analysis using gene prediction method: Protein Homology.	hypothetical protein	2123848	468
ACICU_RS09995		Derived by automated computational analysis using gene prediction method: Protein Homology.	quinate dehydrogenase	2124946	2430
ACICU_RS10000		Derived by automated computational analysis using gene prediction method: Protein Homology.	porin	2127458	1320
ACICU_RS10010		Derived by automated computational analysis using gene prediction method: Protein Homology.	3-dehydroquinase	2130308	834
ACICU_RS10015		Derived by automated computational analysis using gene prediction method: Protein Homology.	protocatechuate 3,4-dioxygenase subunit alpha	2131204	630
ACICU_RS10020		Derived by automated computational analysis using gene prediction method: Protein Homology.	protocatechuate 3,4-dioxygenase subunit beta	2131848	726
ACICU_RS10025		Derived by automated computational analysis using gene prediction method: Protein Homology.	4-carboxymuconolactone decarboxylase	2132584	414
ACICU_RS10030		Derived by automated computational analysis using gene prediction method: Protein Homology.	4-hydroxybenzoate transporter	2133013	1356
ACICU_RS10035		Derived by automated computational analysis using gene prediction method: Protein Homology.	3-oxoadipate enol-lactonase	2134411	786
ACICU_RS10040		Catalyzes the cycloisomerization of cis,cis-muconate; Derived by automated computational analysis using gene prediction method: Protein Homology.	3-carboxy-cis,cis-muconate cycloisomerase	2135193	1356
ACICU_RS10060		Derived by automated computational analysis using gene prediction method: Protein Homology.	2-C-methyl-D-erythritol 4-phosphate cytidylyltransferase	2139466	717
ACICU_RS10070		Derived by automated computational analysis using gene prediction method: Protein Homology.	hypothetical protein	2141165	678
ACICU_RS10075	eno	catalyzes the formation of phosphoenolpyruvate from 2-phospho-D-glycerate in glycolysis; Derived by automated computational analysis using gene prediction method: Protein Homology.	enolase	2141939	1290
ACICU_RS10080		catalyzes the formation of 2-dehydro-3-deoxy-D-octonate 8-phosphate from phosphoenolpyruvate and D-arabinose 5-phosphate in LPS biosynthesis; Derived by automated computational analysis using gene prediction method: Protein Homology.	2-dehydro-3-deoxyphosphooctonate aldolase	2143274	858
ACICU_RS10085	pyrG	CTP synthase; cytidine triphosphate synthetase; catalyzes the ATP-dependent amination of UTP to CTP with either L-glutamine or ammonia as the source of nitrogen; in Escherichia coli this enzyme forms a homotetramer; Derived by automated computational analysis using gene prediction method: Protein Homology.	CTP synthetase	2144163	1638
ACICU_RS10090		Derived by automated computational analysis using gene prediction method: Protein Homology.	hypothetical protein	2146024	489
ACICU_RS10095		Derived by automated computational analysis using gene prediction method: Protein Homology.	metal-dependent hydrolase	2146748	846
ACICU_RS10100		Derived by automated computational analysis using gene prediction method: Protein Homology.	alpha/beta hydrolase	2147646	1095
ACICU_RS10105		Derived by automated computational analysis using gene prediction method: Protein Homology.	lipase	2148760	717
ACICU_RS10115	fadH	catalyzes the formation of trans-2- enoyl-CoA from 2,4-dienoyl-CoA; Derived by automated computational analysis using gene prediction method: Protein Homology.	NADPH-dependent 2,4-dienoyl-CoA reductase	2149997	2025
ACICU_RS10120		Derived by automated computational analysis using gene prediction method: Protein Homology.	hypothetical protein	2152157	561
ACICU_RS10130		catalyzes the formation of 3-deoxy-D-arabino-hept-2-ulosonate 7 phosphate from phosphoenolpyruvate and D-erythrose 4-phosphate, tyrosine sensitive; Derived by automated computational analysis using gene prediction method: Protein Homology.	phospho-2-dehydro-3-deoxyheptonate aldolase	2153685	1056
ACICU_RS10135		Derived by automated computational analysis using gene prediction method: Protein Homology.	hypothetical protein	2155168	363
ACICU_RS10140	clpA	ATPase and specificity subunit of the ClpA-ClpP ATP dependent serine protease; directs protease to specific substrates; Derived by automated computational analysis using gene prediction method: Protein Homology.	ATP-dependent Clp protease ATP-binding subunit ClpA	2155534	2277
ACICU_RS10150		Derived by automated computational analysis using gene prediction method: Protein Homology.	hypothetical protein	2158244	753
ACICU_RS10155		Derived by automated computational analysis using gene prediction method: Protein Homology.	N-acetyl-gamma-glutamyl-phosphate reductase	2159078	1050
ACICU_RS10160		Derived by automated computational analysis using gene prediction method: Protein Homology.	hypothetical protein	2160316	1521
ACICU_RS10165		Derived by automated computational analysis using gene prediction method: Protein Homology.	hypothetical protein	2161833	681
ACICU_RS10170		Derived by automated computational analysis using gene prediction method: Protein Homology.	ribose-5-phosphate isomerase	2162513	672
ACICU_RS10175		Derived by automated computational analysis using gene prediction method: Protein Homology.	PLP-dependent threonine dehydratase	2163291	1542
ACICU_RS10180		Derived by automated computational analysis using gene prediction method: Protein Homology.	potassium transporter TrkA	2164977	651
ACICU_RS10190		Derived by automated computational analysis using gene prediction method: Protein Homology.	phospholipase	2167024	1152
ACICU_RS10195		Derived by automated computational analysis using gene prediction method: Protein Homology.	peptidase M16	2168197	2940
ACICU_RS10205		Derived by automated computational analysis using gene prediction method: Protein Homology.	sugar kinase	2173722	1005
ACICU_RS10210		Derived by automated computational analysis using gene prediction method: Protein Homology.	hypothetical protein	2174728	324
ACICU_RS10215		Derived by automated computational analysis using gene prediction method: Protein Homology.	membrane protein	2175077	609
ACICU_RS10230		Derived by automated computational analysis using gene prediction method: Protein Homology.	hypothetical protein	2177379	195
ACICU_RS10235		part of the aerobic respiratory chain; catalyzes the ubiquinol to ubiquinone; Derived by automated computational analysis using gene prediction method: Protein Homology.	cytochrome d terminal oxidase subunit I	2177680	1476
ACICU_RS10240		Derived by automated computational analysis using gene prediction method: Protein Homology.	cytochrome BD oxidase subunit II	2179152	1146
ACICU_RS10245		Derived by automated computational analysis using gene prediction method: Protein Homology.	membrane protein	2180311	102
ACICU_RS10250		Derived by automated computational analysis using gene prediction method: Protein Homology.	hypothetical protein	2180416	297
ACICU_RS10260		Derived by automated computational analysis using gene prediction method: Protein Homology.	hypothetical protein	2181322	672
ACICU_RS10265		Derived by automated computational analysis using gene prediction method: Protein Homology.	oxidoreductase	2182219	597
ACICU_RS10270		Derived by automated computational analysis using gene prediction method: Protein Homology.	signal recognition particle-docking protein FtsY	2183005	1107
ACICU_RS10275		Derived by automated computational analysis using gene prediction method: Protein Homology.	hypothetical protein	2184219	327
ACICU_RS10280		Derived by automated computational analysis using gene prediction method: Protein Homology.	hypothetical protein	2184646	360
ACICU_RS10285		Derived by automated computational analysis using gene prediction method: Protein Homology.	hypothetical protein	2185221	234
ACICU_RS10290		Derived by automated computational analysis using gene prediction method: Protein Homology.	hypothetical protein	2185941	426
ACICU_RS10295		Derived by automated computational analysis using gene prediction method: Protein Homology.	histidine kinase	2186507	432
ACICU_RS10300		Derived by automated computational analysis using gene prediction method: Protein Homology.	acetylornithine aminotransferase	2186989	1209
ACICU_RS10305		Derived by automated computational analysis using gene prediction method: Protein Homology.	glutaredoxin	2188425	342
ACICU_RS10310		Derived by automated computational analysis using gene prediction method: Protein Homology.	hypothetical protein	2188814	324
ACICU_RS10315		Derived by automated computational analysis using gene prediction method: Protein Homology.	LysR family transcriptional regulator	2189381	903
ACICU_RS10320		Derived by automated computational analysis using gene prediction method: Protein Homology.	methionine aminopeptidase	2190336	795
ACICU_RS10325		sodium:branched-chain amino acid symporter; Derived by automated computational analysis using gene prediction method: Protein Homology.	branched-chain amino acid transporter 2 carrier protein BrnQ	2191483	1302
ACICU_RS10330		Derived by automated computational analysis using gene prediction method: Protein Homology.	hypothetical protein	2192976	420
ACICU_RS10335		Derived by automated computational analysis using gene prediction method: Protein Homology.	membrane protein	2193655	246
ACICU_RS10340		Derived by automated computational analysis using gene prediction method: Protein Homology.	membrane protein	2193934	456
ACICU_RS10345		Derived by automated computational analysis using gene prediction method: Protein Homology.	alpha/beta hydrolase	2194527	861
ACICU_RS10350		phosphoenolpyruvate (PEP)-dependent, sugar transporting phosphotransferase system; catalyzes the phosphorylation of incoming sugar substrates concomitant with their translocation across the cell membrane; the phosphoenolpyruvate-protein phosphotransferase transfers the phosphoryl group from phosphoenolpyruvate (PEP) to the phosphoryl carrier protein HPr; HPr transfers the phosphoryl group to subu…	PTS fructose transporter subunit IIA	2195612	2859
ACICU_RS10375		Derived by automated computational analysis using gene prediction method: Protein Homology.	MarR family transcriptional regulator	2202323	465
ACICU_RS10380		Derived by automated computational analysis using gene prediction method: Protein Homology.	hypothetical protein	2202978	216
ACICU_RS10385		Derived by automated computational analysis using gene prediction method: Protein Homology.	diguanylate cyclase	2203799	2094
ACICU_RS10390		Derived by automated computational analysis using gene prediction method: Protein Homology.	universal stress protein	2206018	444
ACICU_RS10395		Derived by automated computational analysis using gene prediction method: Protein Homology.	quinoprotein glucose dehydrogenase	2206516	1443
ACICU_RS10400		Derived by automated computational analysis using gene prediction method: Protein Homology.	hypothetical protein	2208313	639
ACICU_RS10405		Derived by automated computational analysis using gene prediction method: Protein Homology.	sodium-independent anion transporter	2209189	1455
ACICU_RS10410		Derived by automated computational analysis using gene prediction method: Protein Homology.	serine protease	2210691	1179
ACICU_RS10430		Derived by automated computational analysis using gene prediction method: Protein Homology.	kynureninase	2216385	1251
ACICU_RS10435		Derived by automated computational analysis using gene prediction method: Protein Homology.	transcriptional regulator	2217782	450
ACICU_RS10440		Derived by automated computational analysis using gene prediction method: Protein Homology.	acetyltransferase	2218276	537
ACICU_RS10445		Derived by automated computational analysis using gene prediction method: Protein Homology.	hypothetical protein	2218864	294
ACICU_RS10450		Derived by automated computational analysis using gene prediction method: Protein Homology.	hypothetical protein	2219272	237
ACICU_RS10455		Derived by automated computational analysis using gene prediction method: Protein Homology.	hypothetical protein	2219607	360
ACICU_RS10460		Derived by automated computational analysis using gene prediction method: Protein Homology.	haloacid dehalogenase	2220138	687
ACICU_RS10470		Derived by automated computational analysis using gene prediction method: Protein Homology.	DNA recombination/repair protein RecA	2221394	1050
ACICU_RS10475		Derived by automated computational analysis using gene prediction method: Protein Homology.	hypothetical protein	2222496	483
ACICU_RS10480		Derived by automated computational analysis using gene prediction method: Protein Homology.	hypothetical protein	2223406	885
ACICU_RS10485		catalyzes the addition of (R)-3-hydroxytetradecanoyl to the glucosamine disaccharide in lipid A biosynthesis; Derived by automated computational analysis using gene prediction method: Protein Homology.	acyl-[acyl-carrier-protein]--UDP-N- acetylglucosamine O-acyltransferase	2224344	789
ACICU_RS10490		Derived by automated computational analysis using gene prediction method: Protein Homology.	beta-hydroxyacyl-ACP dehydratase	2225129	486
ACICU_RS10495		Derived by automated computational analysis using gene prediction method: Protein Homology.	UDP-3-O-(3-hydroxymyristoyl)glucosamine N-acyltransferase	2225621	1071
ACICU_RS10500		Derived by automated computational analysis using gene prediction method: Protein Homology.	membrane protein	2226696	504
ACICU_RS10510		Derived by automated computational analysis using gene prediction method: Protein Homology.	zinc metalloprotease	2229804	1356
ACICU_RS10515		Derived by automated computational analysis using gene prediction method: Protein Homology.	1-deoxy-D-xylulose-5-phosphate reductoisomerase	2231161	1197
ACICU_RS10520		Derived by automated computational analysis using gene prediction method: Protein Homology.	phosphatidate cytidylyltransferase	2232358	825
ACICU_RS10525		Derived by automated computational analysis using gene prediction method: Protein Homology.	UDP pyrophosphate synthase	2233182	669
ACICU_RS10535		Derived by automated computational analysis using gene prediction method: Protein Homology.	UMP kinase	2234582	729
ACICU_RS10540	rimO	catalyzes the methylthiolation of an aspartic acid residue of the S12 protein of the 30S ribosomal subunit; Derived by automated computational analysis using gene prediction method: Protein Homology.	ribosomal protein S12 methylthiotransferase RimO	2235362	1344
ACICU_RS10550	glnG	response regulator of a two-component regulatory system involved in the activation of nitrogen assimilation genes; interacts with sigma-54; Derived by automated computational analysis using gene prediction method: Protein Homology.	nitrogen regulation protein NR(I)	2238143	1494
ACICU_RS10560		Derived by automated computational analysis using gene prediction method: Protein Homology.	ornithine carbamoyltransferase	2240678	921
ACICU_RS10565		Derived by automated computational analysis using gene prediction method: Protein Homology.	hypothetical protein	2241792	525
ACICU_RS10570	ispF	catalyzes the conversion of 4-diphosphocytidyl-2-C-methyl-D-erythritol 2-phosphate into 2-C-methyl-D-erythritol 2,4-cyclodiphosphate; Derived by automated computational analysis using gene prediction method: Protein Homology.	2-C-methyl-D-erythritol 2,4-cyclodiphosphate synthase	2242313	483
ACICU_RS10575		Derived by automated computational analysis using gene prediction method: Protein Homology.	hypothetical protein	2242899	645
ACICU_RS10580		catalyzes the oxidative deamination of D-amino acids; Derived by automated computational analysis using gene prediction method: Protein Homology.	D-amino-acid dehydrogenase	2243590	1245
ACICU_RS10585		Derived by automated computational analysis using gene prediction method: Protein Homology.	hypothetical protein	2245245	492
ACICU_RS10595		Derived by automated computational analysis using gene prediction method: Protein Homology.	hypothetical protein	2246692	297
ACICU_RS10600		Derived by automated computational analysis using gene prediction method: Protein Homology.	class II fumarate hydratase	2247122	1395
ACICU_RS10605		Derived by automated computational analysis using gene prediction method: Protein Homology.	UDP-glucose 4-epimerase	2248631	1008
ACICU_RS10610		Derived by automated computational analysis using gene prediction method: Protein Homology.	sulfurtransferase	2249704	369
ACICU_RS10615		Derived by automated computational analysis using gene prediction method: Protein Homology.	hypothetical protein	2250117	351
ACICU_RS10620		Derived by automated computational analysis using gene prediction method: Protein Homology.	hypothetical protein	2250485	285
ACICU_RS10625		Derived by automated computational analysis using gene prediction method: Protein Homology.	sulfite reductase	2250789	312
ACICU_RS10640		Derived by automated computational analysis using gene prediction method: Protein Homology.	HxlR family transcriptional regulator	2253490	483
ACICU_RS10645		Derived by automated computational analysis using gene prediction method: Protein Homology.	molybdopterin molybdenumtransferase MoeA	2254181	1239
ACICU_RS10650		Derived by automated computational analysis using gene prediction method: Protein Homology.	molybdopterin-guanine dinucleotide biosynthesis protein MoaC	2255419	924
ACICU_RS10655		Derived by automated computational analysis using gene prediction method: Protein Homology.	molybdenum cofactor biosynthesis protein MoaE	2256366	486
ACICU_RS10670		Derived by automated computational analysis using gene prediction method: Protein Homology.	hypothetical protein	2258376	2274
ACICU_RS10675		Derived by automated computational analysis using gene prediction method: Protein Homology.	molybdenum cofactor guanylyltransferase	2260799	630
ACICU_RS10680		Derived by automated computational analysis using gene prediction method: Protein Homology.	nitrate reductase	2261425	2781
ACICU_RS10685		Derived by automated computational analysis using gene prediction method: Protein Homology.	nitrate reductase	2264224	1623
ACICU_RS10690		Derived by automated computational analysis using gene prediction method: Protein Homology.	nitrite reductase large subunit	2265859	2547
ACICU_RS10695		Derived by automated computational analysis using gene prediction method: Protein Homology.	hypothetical protein	2268417	342
ACICU_RS10700		Derived by automated computational analysis using gene prediction method: Protein Homology.	hisitidine kinase	2269143	591
ACICU_RS10705		Derived by automated computational analysis using gene prediction method: Protein Homology.	nitrate transporter	2269734	1011
ACICU_RS10710		Derived by automated computational analysis using gene prediction method: Protein Homology.	DNA methylase	2271078	1329
ACICU_RS10715		Derived by automated computational analysis using gene prediction method: Protein Homology.	3-dehydroquinate dehydratase	2272642	456
ACICU_RS10720		Derived by automated computational analysis using gene prediction method: Protein Homology.	acetyl-CoA carboxylase biotin carboxyl carrier protein subunit	2273115	420
ACICU_RS10725		an AccC homodimer forms the biotin carboxylase subunit of the acetyl CoA carboxylase, an enzyme that catalyzes the formation of malonyl-CoA, which in turn controls the rate of fatty acid metabolism; Derived by automated computational analysis using gene prediction method: Protein Homology.	acetyl-CoA carboxylase biotin carboxylase subunit	2273551	1371
ACICU_RS10730		Derived by automated computational analysis using gene prediction method: Protein Homology.	hypothetical protein	2274976	504
ACICU_RS10735		Derived by automated computational analysis using gene prediction method: Protein Homology.	MFS transporter	2275627	1092
ACICU_RS11200		Derived by automated computational analysis using gene prediction method: Protein Homology.	hypothetical protein	2358951	864
ACICU_RS11205		Derived by automated computational analysis using gene prediction method: Protein Homology.	TetR family transcriptional regulator	2360138	573
ACICU_RS11210		Derived by automated computational analysis using gene prediction method: Protein Homology.	hypothetical protein	2361321	1338
ACICU_RS11215		Derived by automated computational analysis using gene prediction method: Protein Homology.	glutamate synthase	2362823	1674
ACICU_RS11220		Derived by automated computational analysis using gene prediction method: Protein Homology.	lysophospholipase	2364538	1029
ACICU_RS11225		Derived by automated computational analysis using gene prediction method: Protein Homology.	hypothetical protein	2365566	1131
ACICU_RS11230		Derived by automated computational analysis using gene prediction method: Protein Homology.	UDP-N-acetylenolpyruvoylglucosamine reductase	2366701	1035
ACICU_RS11235		Derived by automated computational analysis using gene prediction method: Protein Homology.	phosphotyrosine protein phosphatase	2367755	504
ACICU_RS11240		Derived by automated computational analysis using gene prediction method: Protein Homology.	lactonase	2368559	1245
ACICU_RS11245		Derived by automated computational analysis using gene prediction method: Protein Homology.	alcohol dehydrogenase	2370029	1158
ACICU_RS11250		Derived by automated computational analysis using gene prediction method: Protein Homology.	thioesterase	2371186	435
ACICU_RS11255		Derived by automated computational analysis using gene prediction method: Protein Homology.	phospholipase C	2371669	2229
ACICU_RS11265		Derived by automated computational analysis using gene prediction method: Protein Homology.	methyl viologen resistance protein SmvA	2376437	1479
ACICU_RS11270		Derived by automated computational analysis using gene prediction method: Protein Homology.	TetR family transcriptional regulator	2378041	579
ACICU_RS11275		Derived by automated computational analysis using gene prediction method: Protein Homology.	esterase	2378667	1260
ACICU_RS11280		Derived by automated computational analysis using gene prediction method: Protein Homology.	dehydratase	2379998	855
ACICU_RS11285	fabG	Catalyzes the first of the two reduction steps in the elongation cycle of fatty acid synthesis; Derived by automated computational analysis using gene prediction method: Protein Homology.	3-ketoacyl-ACP reductase	2380927	1392
ACICU_RS11290		Catalyzes the synthesis of acetoacetyl coenzyme A from two molecules of acetyl coenzyme A. It can also act as a thiolase, catalyzing the reverse reaction and generating two-carbon units from the four-carbon product of fatty acid oxidation; Derived by automated computational analysis using gene prediction method: Protein Homology.	acetyl-CoA acetyltransferase	2382554	1569
ACICU_RS11295		Derived by automated computational analysis using gene prediction method: Protein Homology.	membrane protein	2384188	435
ACICU_RS11305		maintains the balance of metabolites in the pentose-phosphate pathway; Derived by automated computational analysis using gene prediction method: Protein Homology.	transaldolase	2385737	990
ACICU_RS11315		Derived by automated computational analysis using gene prediction method: Protein Homology.	AsnC family transcriptional regulator	2387486	474
ACICU_RS11320		Derived by automated computational analysis using gene prediction method: Protein Homology.	membrane protein	2388146	1173
ACICU_RS11325		Derived by automated computational analysis using gene prediction method: Protein Homology.	methyltransferase	2389392	720
ACICU_RS11335		Derived by automated computational analysis using gene prediction method: Protein Homology.	hypothetical protein	2393447	444
ACICU_RS11345		Derived by automated computational analysis using gene prediction method: Protein Homology.	hypothetical protein	2394516	228
ACICU_RS11350		Derived by automated computational analysis using gene prediction method: Protein Homology.	universal stress protein	2395032	444
ACICU_RS11365		Derived by automated computational analysis using gene prediction method: Protein Homology.	hypothetical protein	2398239	132
ACICU_RS11370		Derived by automated computational analysis using gene prediction method: Protein Homology.	membrane protein	2398550	1113
ACICU_RS11375		Derived by automated computational analysis using gene prediction method: Protein Homology.	porin	2399967	2157
ACICU_RS11380		Derived by automated computational analysis using gene prediction method: Protein Homology.	GCN5 family N-acetyltransferase	2402316	507
ACICU_RS11385		Derived by automated computational analysis using gene prediction method: Protein Homology.	hypothetical protein	2402855	384
ACICU_RS11390		Derived by automated computational analysis using gene prediction method: Protein Homology.	hypothetical protein	2403413	282
ACICU_RS11395		Derived by automated computational analysis using gene prediction method: Protein Homology.	hypothetical protein	2403883	471
ACICU_RS11400		Derived by automated computational analysis using gene prediction method: Protein Homology.	hypothetical protein	2404766	252
ACICU_RS11405		Derived by automated computational analysis using gene prediction method: Protein Homology.	mechanosensitive ion channel protein MscS	2405316	1236
ACICU_RS11420		Derived by automated computational analysis using gene prediction method: Protein Homology.	hypothetical protein	2410828	339
ACICU_RS11425		Derived by automated computational analysis using gene prediction method: Protein Homology.	AsnC family transcriptional regulator	2411776	486
ACICU_RS11430		Derived by automated computational analysis using gene prediction method: Protein Homology.	chorismate mutase	2412290	558
ACICU_RS11435		Derived by automated computational analysis using gene prediction method: Protein Homology.	oxidoreductase	2412925	684
ACICU_RS11445		Derived by automated computational analysis using gene prediction method: Protein Homology.	glutathione S-transferase	2414387	687
ACICU_RS11450		Derived by automated computational analysis using gene prediction method: Protein Homology.	aminopeptidase N	2415263	2607
ACICU_RS11455		Derived by automated computational analysis using gene prediction method: Protein Homology.	hypothetical protein	2418188	258
ACICU_RS11460		Derived by automated computational analysis using gene prediction method: Protein Homology.	hypothetical protein	2418597	1158
ACICU_RS11465		Derived by automated computational analysis using gene prediction method: Protein Homology.	hydroxyethylthiazole kinase	2419788	828
ACICU_RS11475		Derived by automated computational analysis using gene prediction method: Protein Homology.	5-carboxymethyl-2-hydroxymuconate isomerase	2421577	360
ACICU_RS11480		Derived by automated computational analysis using gene prediction method: Protein Homology.	helicase	2421980	1713
ACICU_RS11485		Derived by automated computational analysis using gene prediction method: Protein Homology.	alcohol dehydrogenase	2423923	1173
ACICU_RS11490		Derived by automated computational analysis using gene prediction method: Protein Homology.	alpha/beta hydrolase	2425290	969
ACICU_RS11495		Derived by automated computational analysis using gene prediction method: Protein Homology.	transcriptional regulator	2426255	1191
ACICU_RS11500		catalyzes the oxidation of acetaldehyde, benzaldehyde, propionaldehyde and other aldehydes; Derived by automated computational analysis using gene prediction method: Protein Homology.	aldehyde dehydrogenase	2427589	1512
ACICU_RS11505		Derived by automated computational analysis using gene prediction method: Protein Homology.	ethanolamine transporter	2429322	1437
ACICU_RS11510		with EutC catalyzes the formation of acetaldehyde and ammonia from ethanolamine; Derived by automated computational analysis using gene prediction method: Protein Homology.	ethanolamine ammonia lyase large subunit	2430775	1386
ACICU_RS11515		Derived by automated computational analysis using gene prediction method: Protein Homology.	ethanolamine ammonia-lyase small subunit	2432171	816
ACICU_RS11520		Derived by automated computational analysis using gene prediction method: Protein Homology.	glutamine amidotransferase	2433150	723
ACICU_RS11525		catalyzes a two-step reaction, first charging a glutamine molecule by linking its carboxyl group to the alpha-phosphate of ATP, followed by transfer of the aminoacyl-adenylate to its tRNA; Derived by automated computational analysis using gene prediction method: Protein Homology.	glutamine--tRNA ligase	2434298	1728
ACICU_RS11530		Derived by automated computational analysis using gene prediction method: Protein Homology.	cyclophilin	2436194	510
ACICU_RS11535		Derived by automated computational analysis using gene prediction method: Protein Homology.	UDP-2,3-diacylglucosamine diphosphatase	2436719	720
ACICU_RS11545		catalyzes the reduction of nitroaromatic compounds such as nitrofurazone, quinones and the anti-tumor agent CB1954; NAD(P)H-dependent; oxygen insensitive; Derived by automated computational analysis using gene prediction method: Protein Homology.	NAD(P)H-dependent oxidoreductase	2437815	654
ACICU_RS11560		Derived by automated computational analysis using gene prediction method: Protein Homology.	tRNA dimethylallyltransferase	2440096	945
ACICU_RS11565		Derived by automated computational analysis using gene prediction method: Protein Homology.	DNA mismatch repair protein MutL	2441047	1953
ACICU_RS11575		Derived by automated computational analysis using gene prediction method: Protein Homology.	pseudouridylate synthase	2443586	909
ACICU_RS11580		Derived by automated computational analysis using gene prediction method: Protein Homology.	XRE family transcriptional regulator	2444606	309
ACICU_RS11590		Derived by automated computational analysis using gene prediction method: Protein Homology.	16S rRNA pseudouridine(516) synthase	2445448	705
ACICU_RS11595		Derived by automated computational analysis using gene prediction method: Protein Homology.	hypothetical protein	2446253	219
ACICU_RS11610		Derived by automated computational analysis using gene prediction method: Protein Homology.	hypothetical protein	2448373	795
ACICU_RS11620		Derived by automated computational analysis using gene prediction method: Protein Homology.	MFS transporter permease	2449980	1200
ACICU_RS11625		Derived by automated computational analysis using gene prediction method: Protein Homology.	VIC family potassium channel protein	2451205	984
ACICU_RS11630		Derived by automated computational analysis using gene prediction method: Protein Homology.	hypothetical protein	2452327	435
ACICU_RS11635		catalyzes the conversion of citrate to isocitrate and the conversion of 2-methylaconitate to 2-methylisocitrate; Derived by automated computational analysis using gene prediction method: Protein Homology.	aconitate hydratase B	2452990	2640
ACICU_RS11640		Derived by automated computational analysis using gene prediction method: Protein Homology.	hypothetical protein	2455888	363
ACICU_RS11650		Derived by automated computational analysis using gene prediction method: Protein Homology.	membrane protein	2460923	2721
ACICU_RS11660		Derived by automated computational analysis using gene prediction method: Protein Homology.	2-nonaprenyl-3-methyl-6-methoxy-1,4-benzoquinol hydroxylase	2465136	636
ACICU_RS11665		Derived by automated computational analysis using gene prediction method: Protein Homology.	hypothetical protein	2465817	549
ACICU_RS11670		Derived by automated computational analysis using gene prediction method: Protein Homology.	gamma-glutamylputrescine synthetase	2466773	1422
ACICU_RS11675		Derived by automated computational analysis using gene prediction method: Protein Homology.	DNA-binding response regulator	2468272	717
ACICU_RS11680		Derived by automated computational analysis using gene prediction method: Protein Homology.	hypothetical protein	2469000	2655
ACICU_RS11685		One of the components of the high-affinity ATP-driven potassium transport (or KDP)system, which catalyzes the hydrolysis of ATP coupled with the exchange of hydrogen and potassium ions. The C subunit may be involved in assembly of the KDP complex; Derived by automated computational analysis using gene prediction method: Protein Homology.	ATPase	2471693	606
ACICU_RS11690		One of the components of the high-affinity ATP-driven potassium transport (or KDP) system, which catalyzes the hydrolysis of ATP coupled with the exchange of hydrogen and potassium ions; Derived by automated computational analysis using gene prediction method: Protein Homology.	potassium-transporting ATPase subunit B	2472312	2034
ACICU_RS11695		Derived by automated computational analysis using gene prediction method: Protein Homology.	potassium-transporting ATPase subunit A	2474360	1710
ACICU_RS11700		Derived by automated computational analysis using gene prediction method: Protein Homology.	2-amino-4-hydroxy-6- hydroxymethyldihydropteridine pyrophosphokinase	2476328	438
ACICU_RS11710		Derived by automated computational analysis using gene prediction method: Protein Homology.	kinase	2477117	1299
ACICU_RS11715		Derived by automated computational analysis using gene prediction method: Protein Homology.	molybdopterin biosynthesis protein	2478474	777
ACICU_RS11720		Derived by automated computational analysis using gene prediction method: Protein Homology.	flavin reductase	2479420	579
ACICU_RS11725		Derived by automated computational analysis using gene prediction method: Protein Homology.	AMP-binding protein	2480043	1644
ACICU_RS11730		Derived by automated computational analysis using gene prediction method: Protein Homology.	butyryl-CoA dehydrogenase	2481907	1137
ACICU_RS11735		Derived by automated computational analysis using gene prediction method: Protein Homology.	3-hydroxy-2-methylbutyryl-CoA dehydrogenase	2483062	771
ACICU_RS11755		Derived by automated computational analysis using gene prediction method: Protein Homology.	N5-glutamine S-adenosyl-L-methionine-dependent methyltransferase	2487091	816
ACICU_RS11760	prfA	recognizes the termination signals UAG and UAA during protein translation a specificity which is dependent on amino acid residues residing in loops of the L-shaped tRNA-like molecule of RF1; this protein is similar to release factor 2; Derived by automated computational analysis using gene prediction method: Protein Homology.	peptide chain release factor 1	2487906	1089
ACICU_RS11765		Derived by automated computational analysis using gene prediction method: Protein Homology.	thiazole biosynthesis protein ThiJ	2489185	840
ACICU_RS11770		Derived by automated computational analysis using gene prediction method: Protein Homology.	LuxR family transcriptional regulator	2490144	903
ACICU_RS11775		Derived by automated computational analysis using gene prediction method: Protein Homology.	hypothetical protein	2491244	423
ACICU_RS11780		Derived by automated computational analysis using gene prediction method: Protein Homology.	hypothetical protein	2491900	504
ACICU_RS11785		Derived by automated computational analysis using gene prediction method: Protein Homology.	hypothetical protein	2492538	1005
ACICU_RS11790		Derived by automated computational analysis using gene prediction method: Protein Homology.	flavoprotein	2493689	564
ACICU_RS11795		Derived by automated computational analysis using gene prediction method: Protein Homology.	poly-beta-1,6-N-acetyl-D-glucosamine biosynthesis protein PgaD	2494286	465
ACICU_RS11800		Derived by automated computational analysis using gene prediction method: Protein Homology.	poly-beta-1,6 N-acetyl-D-glucosamine synthase	2494747	1248
ACICU_RS11805		Derived by automated computational analysis using gene prediction method: Protein Homology.	poly-beta-1,6-N-acetyl-D-glucosamine N-deacetylase PgaB	2495994	1830
ACICU_RS11815		Derived by automated computational analysis using gene prediction method: Protein Homology.	phosphoenolpyruvate synthase regulatory protein	2500647	711
ACICU_RS11820		catalyzes the formation of phosphoenolpyruvate from pyruvate; Derived by automated computational analysis using gene prediction method: Protein Homology.	phosphoenolpyruvate synthase	2501640	2379
ACICU_RS11825		Derived by automated computational analysis using gene prediction method: Protein Homology.	hypothetical protein	2504083	756
ACICU_RS11830		Derived by automated computational analysis using gene prediction method: Protein Homology.	cytochrome C oxidase subunit II	2505155	1053
ACICU_RS11835		Derived by automated computational analysis using gene prediction method: Protein Homology.	cytochrome ubiquinol oxidase subunit I	2506211	1992
ACICU_RS11840		Derived by automated computational analysis using gene prediction method: Protein Homology.	cytochrome O ubiquinol oxidase	2508207	621
ACICU_RS11845		Derived by automated computational analysis using gene prediction method: Protein Homology.	cytochrome O ubiquinol oxidase	2508827	330
ACICU_RS11855		Derived by automated computational analysis using gene prediction method: Protein Homology.	30S ribosomal protein S6	2510230	384
ACICU_RS11860	rpsR	binds as a heterodimer with protein S6 to the central domain of the 16S rRNA; helps stabilize the platform of the 30S subunit; Derived by automated computational analysis using gene prediction method: Protein Homology.	30S ribosomal protein S18	2510625	228
ACICU_RS11865	rplI	in Escherichia coli this protein is wrapped around the base of the L1 stalk; Derived by automated computational analysis using gene prediction method: Protein Homology.	50S ribosomal protein L9	2510861	447
ACICU_RS11870		Derived by automated computational analysis using gene prediction method: Protein Homology.	DNA helicase	2511508	1446
ACICU_RS11875		Derived by automated computational analysis using gene prediction method: Protein Homology.	alanine racemase	2512986	1071
ACICU_RS11880		Derived by automated computational analysis using gene prediction method: Protein Homology.	peptidase	2514109	735
ACICU_RS11885		Derived by automated computational analysis using gene prediction method: Protein Homology.	transglutaminase	2514860	780
ACICU_RS11890		Derived by automated computational analysis using gene prediction method: Protein Homology.	hypothetical protein	2515642	597
ACICU_RS11895		Derived by automated computational analysis using gene prediction method: Protein Homology.	hypothetical protein	2516261	1551
ACICU_RS11900		Derived by automated computational analysis using gene prediction method: Protein Homology.	WYL domain-containing protein	2518037	1008
ACICU_RS11905	gidA	GidA; glucose-inhibited cell division protein A; involved in the 5-carboxymethylaminomethyl modification (mnm(5)s(2)U) of the wobble uridine base in some tRNAs; Derived by automated computational analysis using gene prediction method: Protein Homology.	tRNA uridine 5-carboxymethylaminomethyl modification enzyme MnmG	2519432	1881
ACICU_RS11910		Derived by automated computational analysis using gene prediction method: Protein Homology.	hypothetical protein	2521544	231
ACICU_RS11915	prmA	methylates ribosomal protein L11 at multiple amino acid positions; mutations of these genes in Escherichia coli or Thermus thermophilus has no apparent phenotype; Derived by automated computational analysis using gene prediction method: Protein Homology.	ribosomal protein L11 methyltransferase	2521931	906
ACICU_RS11920		Derived by automated computational analysis using gene prediction method: Protein Homology.	hypothetical protein	2522850	843
ACICU_RS11925		Derived by automated computational analysis using gene prediction method: Protein Homology.	DNA-binding protein	2524071	270
ACICU_RS11930	purH	involved in de novo purine biosynthesis; Derived by automated computational analysis using gene prediction method: Protein Homology.	bifunctional phosphoribosylaminoimidazolecarboxamide formyltransferase/inosine monophosphate cyclohydrolase	2524430	1575
ACICU_RS11935		catalyzes the formation of N(1)-(5-phospho-D-ribosyl)glycinamide from 5-phospho-D-ribosylamine and glycine in purine biosynthesis; Derived by automated computational analysis using gene prediction method: Protein Homology.	phosphoribosylamine--glycine ligase	2526130	1287
ACICU_RS11940		Derived by automated computational analysis using gene prediction method: Protein Homology.	hypothetical protein	2527665	867
ACICU_RS11945		Derived by automated computational analysis using gene prediction method: Protein Homology.	methionine ABC transporter ATP-binding protein	2528607	1026
ACICU_RS11950		Derived by automated computational analysis using gene prediction method: Protein Homology.	methionine ABC transporter permease	2529629	696
ACICU_RS11955		Derived by automated computational analysis using gene prediction method: Protein Homology.	hydroxyacylglutathione hydrolase	2530482	732
ACICU_RS11960		Derived by automated computational analysis using gene prediction method: Protein Homology.	hypothetical protein	2531570	204
ACICU_RS11970		Derived by automated computational analysis using gene prediction method: Protein Homology.	TetR family transcriptional regulator	2533736	567
ACICU_RS11975		Derived by automated computational analysis using gene prediction method: Protein Homology.	mutlidrug resistance protein	2534440	1203
ACICU_RS12005		Derived by automated computational analysis using gene prediction method: Protein Homology.	mammalian cell entry protein	2540445	1701
ACICU_RS12110		Derived by automated computational analysis using gene prediction method: Protein Homology.	ATPase AAA	2562386	903
ACICU_RS12115		Derived by automated computational analysis using gene prediction method: Protein Homology.	sodium:glutamate symporter	2563340	1236
ACICU_RS12120		Derived by automated computational analysis using gene prediction method: Protein Homology.	alpha/beta hydrolase	2564936	1149
ACICU_RS12125		Derived by automated computational analysis using gene prediction method: Protein Homology.	AraC family transcriptional regulator	2566242	837
ACICU_RS12130		Derived by automated computational analysis using gene prediction method: Protein Homology.	threonine transporter	2567129	606
ACICU_RS12135		Derived by automated computational analysis using gene prediction method: Protein Homology.	membrane protein	2568302	327
ACICU_RS12140		Derived by automated computational analysis using gene prediction method: Protein Homology.	hypothetical protein	2568625	471
ACICU_RS12145		Derived by automated computational analysis using gene prediction method: Protein Homology.	DNA-binding protein	2569259	363
ACICU_RS12150		Derived by automated computational analysis using gene prediction method: Protein Homology.	glycosyl transferase	2569908	645
ACICU_RS12165		Derived by automated computational analysis using gene prediction method: Protein Homology.	acyl-CoA dehydrogenase	2571905	1014
ACICU_RS12170		Derived by automated computational analysis using gene prediction method: Protein Homology.	hypothetical protein	2573178	234
ACICU_RS12175		Derived by automated computational analysis using gene prediction method: Protein Homology.	amino acid ABC transporter permease	2573559	1398
ACICU_RS12180		Derived by automated computational analysis using gene prediction method: Protein Homology.	methylmalonate-semialdehyde dehydrogenase	2575059	1569
ACICU_RS12185		catalyze the conversion of beta amino acids to the corresponding beta keto acid with pyruvate as the amine acceptor; Derived by automated computational analysis using gene prediction method: Protein Homology.	omega amino acid--pyruvate aminotransferase	2576738	1377
ACICU_RS12190		Derived by automated computational analysis using gene prediction method: Protein Homology.	LuxR family transcriptional regulator	2578218	918
ACICU_RS12220		Derived by automated computational analysis using gene prediction method: Protein Homology.	hypothetical protein	2580552	1509
ACICU_RS12225		Derived by automated computational analysis using gene prediction method: Protein Homology.	ATPase	2582239	882
ACICU_RS12230		Derived by automated computational analysis using gene prediction method: Protein Homology.	hypothetical protein	2583224	1104
ACICU_RS12235		Derived by automated computational analysis using gene prediction method: Protein Homology.	N(6)-L-threonylcarbamoyladenine synthase TsaD	2584330	1011
ACICU_RS12240	rpsU	a small basic protein that is one of the last in the subunit assembly; omission does not prevent assembly but the subunit is inactive; binds central domain of 16S rRNA; Derived by automated computational analysis using gene prediction method: Protein Homology.	30S ribosomal protein S21	2585486	216
ACICU_RS12245		Derived by automated computational analysis using gene prediction method: Protein Homology.	aspartyl-tRNA amidotransferase subunit B	2585728	447
ACICU_RS12250		Derived by automated computational analysis using gene prediction method: Protein Homology.	hypothetical protein	2586265	1437
ACICU_RS12255		catalyzes the formation of glycolate from glyoxylate and glycerate from hydroxypyruvate; Derived by automated computational analysis using gene prediction method: Protein Homology.	D-glycerate dehydrogenase	2587839	966
ACICU_RS12275		Derived by automated computational analysis using gene prediction method: Protein Homology.	colicin V biosynthesis protein	2593102	588
ACICU_RS12280		catalyzes the conversion of dihydroorotate to orotate in the pyrimidine biosynthesis pathway; uses a flavin nucleotide as an essential cofactor; class 2 enzymes are monomeric and compared to the class 1 class 2 possess an extended N terminus, which plays a role in the membrane association of the enzyme and provides the binding site for the respiratory quinones that serve as physiological electron…	dihydroorotate dehydrogenase 2	2593696	1005
ACICU_RS12285		Derived by automated computational analysis using gene prediction method: Protein Homology.	hypothetical protein	2594790	480
ACICU_RS12290		Derived by automated computational analysis using gene prediction method: Protein Homology.	general secretion pathway protein GspL	2595269	1140
ACICU_RS12295		Derived by automated computational analysis using gene prediction method: Protein Homology.	phosphohistidine phosphatase	2596431	456
ACICU_RS12300		Derived by automated computational analysis using gene prediction method: Protein Homology.	glycerol-3-phosphate dehydrogenase (NAD(P)(+))	2596943	1074
ACICU_RS12305		Derived by automated computational analysis using gene prediction method: Protein Homology.	nitroreductase	2598051	576
ACICU_RS12310		Derived by automated computational analysis using gene prediction method: Protein Homology.	hypothetical protein	2598830	381
ACICU_RS12315		Derived by automated computational analysis using gene prediction method: Protein Homology.	DEAD/DEAH box helicase	2599251	1152
ACICU_RS12320		Derived by automated computational analysis using gene prediction method: Protein Homology.	cold-shock protein	2600506	213
ACICU_RS12325		Derived by automated computational analysis using gene prediction method: Protein Homology.	oxidoreductase	2601093	246
ACICU_RS12330		Derived by automated computational analysis using gene prediction method: Protein Homology.	RNA polymerase factor sigma-32	2601472	867
ACICU_RS12335		Derived by automated computational analysis using gene prediction method: Protein Homology.	membrane protein	2602450	366
ACICU_RS12340		Derived by automated computational analysis using gene prediction method: Protein Homology.	thiamine biosynthesis protein ThiS	2602829	198
ACICU_RS12355		Derived by automated computational analysis using gene prediction method: Protein Homology.	hypothetical protein	2604607	774
ACICU_RS12360		Derived by automated computational analysis using gene prediction method: Protein Homology.	hydrolase	2605508	633
ACICU_RS12375		Derived by automated computational analysis using gene prediction method: Protein Homology.	hypothetical protein	2608996	384
ACICU_RS12380		catalyzes the formation of 4-hydroxyphenylpyruvate from prephenate and the formation of tyrosine from arogenate and catalyzes the formation of 5-O-(1-carboxyvinyl)-3-phosphoshikimate from phosphoenolpyruvate and 3-phosphoshikimate in tryptophan biosynthesis; Derived by automated computational analysis using gene prediction method: Protein Homology.	cyclohexadienyl dehydrogenase	2609507	2247
ACICU_RS12385		Derived by automated computational analysis using gene prediction method: Protein Homology.	prephenate dehydratase	2611862	1110
ACICU_RS12390		Derived by automated computational analysis using gene prediction method: Protein Homology.	alpha/beta hydrolase	2613223	879
ACICU_RS12395		Derived by automated computational analysis using gene prediction method: Protein Homology.	acyl-CoA dehydrogenase	2614145	1146
ACICU_RS12400		Derived by automated computational analysis using gene prediction method: Protein Homology.	C4-dicarboxylate ABC transporter	2615454	1359
ACICU_RS12410		Derived by automated computational analysis using gene prediction method: Protein Homology.	hypothetical protein	2618527	273
ACICU_RS12415	ppnK	catalyzes the phosphorylation of NAD to NADP; Derived by automated computational analysis using gene prediction method: Protein Homology.	NAD(+) kinase	2618796	909
ACICU_RS12420		Derived by automated computational analysis using gene prediction method: Protein Homology.	penicillin-binding protein 1B	2619890	2397
ACICU_RS12425		Derived by automated computational analysis using gene prediction method: Protein Homology.	hypothetical protein	2622307	552
ACICU_RS12430		Derived by automated computational analysis using gene prediction method: Protein Homology.	hypothetical protein	2622880	900
ACICU_RS12435		Derived by automated computational analysis using gene prediction method: Protein Homology.	hypothetical protein	2623916	171
ACICU_RS12440		Derived by automated computational analysis using gene prediction method: Protein Homology.	two-component sensor histidine kinase	2624152	1359
ACICU_RS12445		Derived by automated computational analysis using gene prediction method: Protein Homology.	DNA-binding response regulator	2625507	663
ACICU_RS12450		Derived by automated computational analysis using gene prediction method: Protein Homology.	hypothetical protein	2626277	360
ACICU_RS12455		Derived by automated computational analysis using gene prediction method: Protein Homology.	type II secretion system protein E	2626718	1758
ACICU_RS12460		Derived by automated computational analysis using gene prediction method: Protein Homology.	hypothetical protein	2628763	1269
ACICU_RS12470		Derived by automated computational analysis using gene prediction method: Protein Homology.	ferredoxin--NADP(+) reductase	2630874	780
ACICU_RS12480		Derived by automated computational analysis using gene prediction method: Protein Homology.	GntR family transcriptional regulator	2632812	1461
ACICU_RS12485		Derived by automated computational analysis using gene prediction method: Protein Homology.	protease	2634329	1371
ACICU_RS12490		Derived by automated computational analysis using gene prediction method: Protein Homology.	(4Fe-4S)-binding protein	2635702	264
ACICU_RS12495		Derived by automated computational analysis using gene prediction method: Protein Homology.	multidrug transporter	2636202	330
ACICU_RS12500		Derived by automated computational analysis using gene prediction method: Protein Homology.	histidine ABC transporter ATP-binding protein	2636603	777
ACICU_RS12505		with HisJPQ is involved in transport of histidine, lysine, arginine and ornithine; Derived by automated computational analysis using gene prediction method: Protein Homology.	histidine/lysine/arginine/ornithine ABC transporter permease HisM	2637389	714
ACICU_RS12510		Derived by automated computational analysis using gene prediction method: Protein Homology.	nickel transporter	2638099	690
ACICU_RS12515		Derived by automated computational analysis using gene prediction method: Protein Homology.	ABC transporter substrate-binding protein	2638880	786
ACICU_RS12520		Derived by automated computational analysis using gene prediction method: Protein Homology.	transcriptional regulator	2639840	1032
ACICU_RS12525		Derived by automated computational analysis using gene prediction method: Protein Homology.	MexE family multidrug efflux RND transporter periplasmic adaptor subunit	2641069	1221
ACICU_RS12530		Derived by automated computational analysis using gene prediction method: Protein Homology.	multidrug efflux RND transporter permease subunit	2642296	3180
ACICU_RS12535		Derived by automated computational analysis using gene prediction method: Protein Homology.	RND transporter	2645488	1449
ACICU_RS12540	glyA	catalyzes the reaction of glycine with 5,10-methylenetetrahydrofolate to form L-serine and tetrahydrofolate; Derived by automated computational analysis using gene prediction method: Protein Homology.	serine hydroxymethyltransferase	2646977	1254
ACICU_RS12570		Derived by automated computational analysis using gene prediction method: Protein Homology.	ABC transporter	2652516	936
ACICU_RS12575		Derived by automated computational analysis using gene prediction method: Protein Homology.	membrane protein	2653448	774
ACICU_RS12580		Derived by automated computational analysis using gene prediction method: Protein Homology.	preQ(1) synthase	2654218	813
ACICU_RS12585		Derived by automated computational analysis using gene prediction method: Protein Homology.	hypothetical protein	2655054	651
ACICU_RS12590		Derived by automated computational analysis using gene prediction method: Protein Homology.	cell wall shape-determining protein	2655833	1143
ACICU_RS12595		Derived by automated computational analysis using gene prediction method: Protein Homology.	murein transglycosylase	2656995	1002
ACICU_RS12600		Derived by automated computational analysis using gene prediction method: Protein Homology.	hypothetical protein	2658287	618
ACICU_RS12605		Derived by automated computational analysis using gene prediction method: Protein Homology.	hypothetical protein	2659461	453
ACICU_RS12610		Derived by automated computational analysis using gene prediction method: Protein Homology.	hypothetical protein	2659954	318
ACICU_RS12615		Derived by automated computational analysis using gene prediction method: Protein Homology.	branched-chain amino acid ABC transporter permease	2660273	588
ACICU_RS12620		Derived by automated computational analysis using gene prediction method: Protein Homology.	AraC family transcriptional regulator	2661083	825
ACICU_RS12625		Derived by automated computational analysis using gene prediction method: Protein Homology.	hypothetical protein	2662006	486
ACICU_RS12630		Derived by automated computational analysis using gene prediction method: Protein Homology.	elongation factor Ts	2662557	876
ACICU_RS12635		Derived by automated computational analysis using gene prediction method: Protein Homology.	30S ribosomal protein S2	2663570	753
ACICU_RS12640		catalyzes the removal of N-terminal amino acids from peptides and arylamides; generally Co(II) however activity has been shown for some methionine aminopeptidases with Zn, Fe, or Mn; Derived by automated computational analysis using gene prediction method: Protein Homology.	methionine aminopeptidase	2664532	828
ACICU_RS12650		Derived by automated computational analysis using gene prediction method: Protein Homology.	MFS transporter	2667046	1347
ACICU_RS12655		Derived by automated computational analysis using gene prediction method: Protein Homology.	MFS transporter	2668567	1215
ACICU_RS12665		Derived by automated computational analysis using gene prediction method: Protein Homology.	pyridine nucleotide-disulfide oxidoreductase	2670025	1413
ACICU_RS12670		Derived by automated computational analysis using gene prediction method: Protein Homology.	lipoyl synthase	2671634	1014
ACICU_RS12675		Derived by automated computational analysis using gene prediction method: Protein Homology.	acyl-CoA dehydrogenase	2672931	2466
ACICU_RS12680		Derived by automated computational analysis using gene prediction method: Protein Homology.	4-carboxymuconolactone decarboxylase	2675500	384
ACICU_RS12685		Derived by automated computational analysis using gene prediction method: Protein Homology.	peptidase C39	2675922	537
ACICU_RS12690		Derived by automated computational analysis using gene prediction method: Protein Homology.	adenosylhomocysteinase	2676680	1383
ACICU_RS12695		Derived by automated computational analysis using gene prediction method: Protein Homology.	5,10-methylenetetrahydrofolate reductase	2678134	837
ACICU_RS12700		Derived by automated computational analysis using gene prediction method: Protein Homology.	16S rRNA (uracil(1498)-N(3))-methyltransferase	2678989	723
ACICU_RS12705		Derived by automated computational analysis using gene prediction method: Protein Homology.	histidine kinase	2679846	2850
ACICU_RS12710		NADP-dependent; catalyzes the oxidative decarboxylation of malate to form pyruvate; decarboxylates oxaloacetate; Derived by automated computational analysis using gene prediction method: Protein Homology.	malic enzyme	2682932	2271
ACICU_RS12715	cca	catalyzes the addition and repair of the essential 3'-terminal CCA sequence in tRNAs without using a nucleic acid template; phosphohydrolase activities include hydrolysis of pyrophosphate, 5'-nucleoside tri- and diphosphates, NADP, and 2'-AMP with the production of Pi, metal-dependent phosphodiesterase activity for 2',3'-cAMP, 2',3'-cGMP, and 2',3'-cCMP, and hydrolysis 2',3'-cyclic substrates wit…	multifunctional CCA protein	2685294	1239
ACICU_RS12720		Derived by automated computational analysis using gene prediction method: Protein Homology.	2-alkenal reductase	2686583	1176
ACICU_RS12725		Derived by automated computational analysis using gene prediction method: Protein Homology.	Nif3-like dinuclear metal center hexameric protein	2687952	759
ACICU_RS12730		SodB; iron binding; present under aerobic and anaerobic conditions; destroys free radicals; Derived by automated computational analysis using gene prediction method: Protein Homology.	superoxide dismutase	2688856	627
ACICU_RS12755		Derived by automated computational analysis using gene prediction method: Protein Homology.	hypothetical protein	2690556	201
ACICU_RS12765	ubiA	catalyzes the conversion of 4-Hydroxybenzoate into 3-octaprenyl-4-hydroxybenzoate, as part of the ubiquinone biosynthesis pathway; Derived by automated computational analysis using gene prediction method: Protein Homology.	4-hydroxybenzoate octaprenyltransferase	2692435	879
ACICU_RS12775	glnA	forms a homododecamer; forms glutamine from ammonia and glutamate with the conversion of ATP to ADP and phosphate; also functions in the assimilation of ammonia; highly regulated protein controlled by the addition/removal of adenylyl groups by adenylyltransferase from specific tyrosine residues; addition of adenylyl groups results in inactivation of the enzyme; Derived by automated computational …	glutamine synthetase	2693945	1410
ACICU_RS12790		Derived by automated computational analysis using gene prediction method: Protein Homology.	glutamine amidotransferase	2699732	585
ACICU_RS12795		Derived by automated computational analysis using gene prediction method: Protein Homology.	aminopeptidase N	2700412	2700
ACICU_RS12800		Derived by automated computational analysis using gene prediction method: Protein Homology.	TonB-dependent receptor	2703191	2733
ACICU_RS12805	trpD	Catalyzes the conversion of N-(5-phospho-D-ribosyl)-anthranilate and diphosphate to anthranilate and 5-phospho-alpha-D-ribose 1-diphosphate; Derived by automated computational analysis using gene prediction method: Protein Homology.	anthranilate phosphoribosyltransferase	2706273	1056
ACICU_RS12810		Derived by automated computational analysis using gene prediction method: Protein Homology.	indole-3-glycerol-phosphate synthase	2707338	807
ACICU_RS12820		Derived by automated computational analysis using gene prediction method: Protein Homology.	xanthine dehydrogenase	2708860	984
ACICU_RS12825		Derived by automated computational analysis using gene prediction method: Protein Homology.	xanthine dehydrogenase	2709850	2376
ACICU_RS12830		Derived by automated computational analysis using gene prediction method: Protein Homology.	FAD-binding molybdopterin dehydrogenase	2712227	1500
ACICU_RS12835		involved in the first step of tetrahydrofolate biosynthesis; catalyzes the formation of formate and 2-amino-4-hydroxy-6-(erythro-1,2, 3-trihydroxypropyl)dihydropteridine triphosphate from GTP and water; forms a homopolymer; Derived by automated computational analysis using gene prediction method: Protein Homology.	GTP cyclohydrolase I	2713983	555
ACICU_RS12850		Derived by automated computational analysis using gene prediction method: Protein Homology.	hypothetical protein	2717004	1893
ACICU_RS12855		Derived by automated computational analysis using gene prediction method: Protein Homology.	hypothetical protein	2718958	471
ACICU_RS12860		Derived by automated computational analysis using gene prediction method: Protein Homology.	membrane protein	2719574	795
ACICU_RS12865		Derived by automated computational analysis using gene prediction method: Protein Homology.	uroporphyrinogen decarboxylase	2720375	1074
ACICU_RS12870		Derived by automated computational analysis using gene prediction method: Protein Homology.	peptidase	2721748	1248
ACICU_RS12875		Derived by automated computational analysis using gene prediction method: Protein Homology.	hypothetical protein	2723116	1170
ACICU_RS12880		Derived by automated computational analysis using gene prediction method: Protein Homology.	4'-phosphopantetheinyl transferase	2724410	756
ACICU_RS12885		Derived by automated computational analysis using gene prediction method: Protein Homology.	thioesterase	2725176	735
ACICU_RS12890		Derived by automated computational analysis using gene prediction method: Protein Homology.	ABC transporter	2725983	1596
ACICU_RS12895		Derived by automated computational analysis using gene prediction method: Protein Homology.	ABC transporter	2727575	1611
ACICU_RS12905		catalyzes the formation of histamine from L-histidine; Derived by automated computational analysis using gene prediction method: Protein Homology.	histidine decarboxylase	2729430	1152
ACICU_RS12910		2,3 dihydro-2,3 dihydroxybenzoate synthase; catalyzes the formation of 2,3 dihydro-2,3 dihydroxybenzoate and pyruvate from isochorismate; with Ent DEF is involved in enterobactin synthesis; Derived by automated computational analysis using gene prediction method: Protein Homology.	isochorismatase	2730699	870
ACICU_RS12915	entE	bifunctional 2,3-dihydroxybenzoate-AMP ligase/S-dihydroxybenzoyltransferase; activates the carboxylate group of 2,3-dihydroxy-benzoate forming (2,3-dihydroxybenzoyl)adenylate then catalyzes the acylation of holo-entB with 2,3-dihydroxy-benzoate adenylate; Derived by automated computational analysis using gene prediction method: Protein Homology.	2,3-dihydroxybenzoate-AMP ligase	2731586	1629
ACICU_RS12920		Derived by automated computational analysis using gene prediction method: Protein Homology.	peptide synthetase	2733376	2943
ACICU_RS12925		Derived by automated computational analysis using gene prediction method: Protein Homology.	Rhizobactin siderophore biosynthesis protein rhbE	2736366	1311
ACICU_RS12935		Derived by automated computational analysis using gene prediction method: Protein Homology.	ferric anguibactin-binding protein	2740110	969
ACICU_RS12940		Derived by automated computational analysis using gene prediction method: Protein Homology.	iron ABC transporter ATP-binding protein	2741085	771
ACICU_RS12945		Derived by automated computational analysis using gene prediction method: Protein Homology.	iron ABC transporter permease	2741852	948
ACICU_RS12955		Derived by automated computational analysis using gene prediction method: Protein Homology.	acinetobactin biosynthesis protein	2744305	2097
ACICU_RS12960		Derived by automated computational analysis using gene prediction method: Protein Homology.	peptide synthetase	2746472	1848
ACICU_RS12965		Derived by automated computational analysis using gene prediction method: Protein Homology.	NADPH-dependent ferric siderophore reductase	2748712	861
ACICU_RS12970		Derived by automated computational analysis using gene prediction method: Protein Homology.	DNA-binding protein	2749569	624
ACICU_RS12980		Derived by automated computational analysis using gene prediction method: Protein Homology.	hypothetical protein	2751658	687
ACICU_RS13135		Derived by automated computational analysis using gene prediction method: Protein Homology.	carbon starvation protein A	2787452	2097
ACICU_RS13140		Derived by automated computational analysis using gene prediction method: Protein Homology.	elongation factor P	2789715	570
ACICU_RS13145		Derived by automated computational analysis using gene prediction method: Protein Homology.	EF-P beta-lysylation protein EpmB	2790358	1017
ACICU_RS13155		Derived by automated computational analysis using gene prediction method: Protein Homology.	cyclic diguanylate phosphodiesterase	2793115	2124
ACICU_RS13160	rpmE	RpmE; there appears to be two types of ribosomal proteins L31 in bacterial genomes; some contain a CxxC motif while others do not; Bacillus subtilis has both types; the proteins in this cluster have the CXXC motif; RpmE is found in exponentially growing Bacilli while YtiA was found after exponential growth; expression of ytiA is controlled by a zinc-specific transcriptional repressor; RpmE contai…	50S ribosomal protein L31	2795301	225
ACICU_RS13165		Derived by automated computational analysis using gene prediction method: Protein Homology.	bile acid:sodium symporter	2795719	966
ACICU_RS13170		Ni-dependent; catalyzes the formation of S-lactoylglutathione from methylglyoxal and glutathione; Derived by automated computational analysis using gene prediction method: Protein Homology.	lactoylglutathione lyase	2796824	402
ACICU_RS13185		Derived by automated computational analysis using gene prediction method: Protein Homology.	LysR family transcriptional regulator	2802261	930
ACICU_RS13190		Derived by automated computational analysis using gene prediction method: Protein Homology.	peptidoglycan-binding protein	2803292	831
ACICU_RS13195		Derived by automated computational analysis using gene prediction method: Protein Homology.	5'-nucleotidase surE	2804237	768
ACICU_RS13200		Derived by automated computational analysis using gene prediction method: Protein Homology.	hypothetical protein	2805107	372
ACICU_RS13205		Derived by automated computational analysis using gene prediction method: Protein Homology.	hypothetical protein	2805632	417
ACICU_RS13210		penicillin-binding protein 5; removes C-terminal D-alanyl residues from sugar-peptide cell wall precursors; Derived by automated computational analysis using gene prediction method: Protein Homology.	D-alanyl-D-alanine carboxypeptidase	2806175	1149
ACICU_RS13215		Derived by automated computational analysis using gene prediction method: Protein Homology.	gamma carbonic anhydrase family protein	2807423	546
ACICU_RS13220		Derived by automated computational analysis using gene prediction method: Protein Homology.	NUDIX hydrolase	2808088	489
ACICU_RS13225	mnmA	catalyzes a sulfuration reaction to synthesize 2-thiouridine at the U34 position of tRNAs; Derived by automated computational analysis using gene prediction method: Protein Homology.	tRNA(5-methylaminomethyl-2-thiouridine)- methyltransferase	2808581	1134
ACICU_RS13230		Derived by automated computational analysis using gene prediction method: Protein Homology.	lysogenization protein HflD	2809728	735
ACICU_RS13235		Catalyzes two discrete reactions in the de novo synthesis of purines: the cleavage of adenylosuccinate and succinylaminoimidazole carboxamide ribotide; Derived by automated computational analysis using gene prediction method: Protein Homology.	adenylosuccinate lyase	2810517	1389
ACICU_RS13240		Derived by automated computational analysis using gene prediction method: Protein Homology.	membrane protein	2811988	642
ACICU_RS13250		Derived by automated computational analysis using gene prediction method: Protein Homology.	peptidase S49	2815141	963
ACICU_RS13255		ATP-binding protein; PstABCS is an ATP dependent phosphate uptake system which is responsible for inorganic phosphate uptake during phosphate starvation; Derived by automated computational analysis using gene prediction method: Protein Homology.	phosphate ABC transporter ATP-binding protein	2816250	903
ACICU_RS13260		Derived by automated computational analysis using gene prediction method: Protein Homology.	high frequency lysogenization protein HflD	2817166	1398
ACICU_RS13265		Derived by automated computational analysis using gene prediction method: Protein Homology.	phosphate ABC transporter permease	2818560	1380
ACICU_RS13270		Derived by automated computational analysis using gene prediction method: Protein Homology.	phosphonate ABC transporter substrate-binding protein	2820040	1032
ACICU_RS13275		Derived by automated computational analysis using gene prediction method: Protein Homology.	amino acid transporter	2821527	1380
ACICU_RS13280		Derived by automated computational analysis using gene prediction method: Protein Homology.	pyruvate decarboxylase	2823047	1722
ACICU_RS13285		Derived by automated computational analysis using gene prediction method: Protein Homology.	AsnC family transcriptional regulator	2824903	486
ACICU_RS13290		Derived by automated computational analysis using gene prediction method: Protein Homology.	aldehyde dehydrogenase	2825460	1431
ACICU_RS13295		Derived by automated computational analysis using gene prediction method: Protein Homology.	2,4-diaminobutyrate decarboxylase	2827167	1533
ACICU_RS13300		catalyzes the reversible formation of diaminobutyrate and 2-oxoglutarate from glutamate and L-aspartic beta-semialdehyde; Derived by automated computational analysis using gene prediction method: Protein Homology.	diadenosine tetraphosphatase	2828702	1374
ACICU_RS13305		Derived by automated computational analysis using gene prediction method: Protein Homology.	hypothetical protein	2830542	702
ACICU_RS13320		Derived by automated computational analysis using gene prediction method: Protein Homology.	acyl-CoA desaturase	2832548	1095
ACICU_RS13325		Derived by automated computational analysis using gene prediction method: Protein Homology.	oxidoreductase	2833655	1071
ACICU_RS13330		Derived by automated computational analysis using gene prediction method: Protein Homology.	TetR family transcriptional regulator	2834866	696
ACICU_RS13340		Derived by automated computational analysis using gene prediction method: Protein Homology.	RNA polymerase-associated protein RapA	2836802	2838
ACICU_RS13345		Derived by automated computational analysis using gene prediction method: Protein Homology.	RNA pseudouridine synthase	2839784	639
ACICU_RS13350		Derived by automated computational analysis using gene prediction method: Protein Homology.	isochorismatase	2840555	705
ACICU_RS13355		converts (S)-4-amino-5-oxopentanoate to 5-aminolevulinate; Derived by automated computational analysis using gene prediction method: Protein Homology.	glutamate-1-semialdehyde 2,1-aminomutase	2841321	1299
ACICU_RS13360		Derived by automated computational analysis using gene prediction method: Protein Homology.	thiamine phosphate synthase	2842662	612
ACICU_RS13365		Derived by automated computational analysis using gene prediction method: Protein Homology.	hypothetical protein	2843390	378
ACICU_RS13375		Derived by automated computational analysis using gene prediction method: Protein Homology.	hypothetical protein	2845437	633
ACICU_RS13380		Derived by automated computational analysis using gene prediction method: Protein Homology.	hypothetical protein	2846173	384
ACICU_RS13390		Derived by automated computational analysis using gene prediction method: Protein Homology.	phenazine biosynthesis protein PhzF	2849499	816
ACICU_RS13395		Derived by automated computational analysis using gene prediction method: Protein Homology.	L-cystine transporter tcyP	2850463	1395
ACICU_RS13400		Derived by automated computational analysis using gene prediction method: Protein Homology.	LysR family transcriptional regulator	2852055	882
ACICU_RS13405		Derived by automated computational analysis using gene prediction method: Protein Homology.	MFS transporter	2853033	1179
ACICU_RS13410		Derived by automated computational analysis using gene prediction method: Protein Homology.	hypothetical protein	2854559	411
ACICU_RS13415		Derived by automated computational analysis using gene prediction method: Protein Homology.	hypothetical protein	2854970	492
ACICU_RS13420		Converts isocitrate to alpha ketoglutarate; Derived by automated computational analysis using gene prediction method: Protein Homology.	isocitrate dehydrogenase	2855562	1257
ACICU_RS13425		Derived by automated computational analysis using gene prediction method: Protein Homology.	23S rRNA pseudouridine synthase E	2857019	789
ACICU_RS13430		NADP-specific, catalyzes the formation of 2-oxoglutarate from isocitrate or oxalosuccinate; Derived by automated computational analysis using gene prediction method: Protein Homology.	isocitrate dehydrogenase	2857925	2238
ACICU_RS13435		Derived by automated computational analysis using gene prediction method: Protein Homology.	serine protease	2860563	1704
ACICU_RS13440		Derived by automated computational analysis using gene prediction method: Protein Homology.	D-alanyl-D-alanine carboxypeptidase	2862439	1320
ACICU_RS13445		Derived by automated computational analysis using gene prediction method: Protein Homology.	NADH dehydrogenase	2863857	1287
ACICU_RS13450		Derived by automated computational analysis using gene prediction method: Protein Homology.	peptidyl-prolyl cis-trans isomerase	2865279	483
ACICU_RS13455		Derived by automated computational analysis using gene prediction method: Protein Homology.	deoxyribodipyrimidine photo-lyase	2865865	1443
ACICU_RS13460		Derived by automated computational analysis using gene prediction method: Protein Homology.	membrane protein	2867502	741
ACICU_RS13470		Derived by automated computational analysis using gene prediction method: Protein Homology.	glycosyl transferase	2869125	1251
ACICU_RS13485		Derived by automated computational analysis using gene prediction method: Protein Homology.	UDP-N-acetyl glucosamine 2-epimerase	2873111	1137
ACICU_RS13490		Derived by automated computational analysis using gene prediction method: Protein Homology.	hypothetical protein	2874250	1221
ACICU_RS13495		Derived by automated computational analysis using gene prediction method: Protein Homology.	membrane protein	2875723	702
ACICU_RS13500		Derived by automated computational analysis using gene prediction method: Protein Homology.	2-nitropropane dioxygenase	2876535	1047
ACICU_RS13505		Derived by automated computational analysis using gene prediction method: Protein Homology.	hypothetical protein	2877625	978
ACICU_RS13840		Derived by automated computational analysis using gene prediction method: Protein Homology.	membrane protein	2932647	1209
ACICU_RS13850		catalyzes the formation of glutamate 5-phosphate from glutamate in proline biosynthesis; Derived by automated computational analysis using gene prediction method: Protein Homology.	glutamate 5-kinase	2934505	1134
ACICU_RS13855		Derived by automated computational analysis using gene prediction method: Protein Homology.	GTPase Obg	2935654	1221
ACICU_RS13860		Derived by automated computational analysis using gene prediction method: Protein Homology.	hypothetical protein	2937039	675
ACICU_RS13865		Derived by automated computational analysis using gene prediction method: Protein Homology.	MFS transporter	2937725	735
ACICU_RS13870		Derived by automated computational analysis using gene prediction method: Protein Homology.	glyceraldehyde-3-phosphate dehydrogenase	2938609	1458
ACICU_RS13875		Derived by automated computational analysis using gene prediction method: Protein Homology.	permease	2940283	945
ACICU_RS13880		Derived by automated computational analysis using gene prediction method: Protein Homology.	membrane protein	2941339	588
ACICU_RS13885		The UvrABC repair system catalyzes the recognition and processing of DNA lesions. The beta-hairpin of the Uvr-B subunit is inserted between the strands, where it probes for the presence of a lesion; Derived by automated computational analysis using gene prediction method: Protein Homology.	excinuclease ABC subunit B	2942020	2022
ACICU_RS13890		Derived by automated computational analysis using gene prediction method: Protein Homology.	hypothetical protein	2944221	792
ACICU_RS13895		Derived by automated computational analysis using gene prediction method: Protein Homology.	diguanylate cyclase	2945181	1437
ACICU_RS13900		Derived by automated computational analysis using gene prediction method: Protein Homology.	hypothetical protein	2946652	180
ACICU_RS13905		catalyzes the formation of oxalozcetate and L-glutamate from L-aspartate and 2-oxoglutarate; Derived by automated computational analysis using gene prediction method: Protein Homology.	aspartate aminotransferase	2947039	1236
ACICU_RS13915		Derived by automated computational analysis using gene prediction method: Protein Homology.	phenylacetic acid degradation protein	2948923	438
ACICU_RS13920		Derived by automated computational analysis using gene prediction method: Protein Homology.	hypothetical protein	2949375	429
ACICU_RS13930		Derived by automated computational analysis using gene prediction method: Protein Homology.	NAD(P)-dependent oxidoreductase	2950297	759
ACICU_RS13935		Derived by automated computational analysis using gene prediction method: Protein Homology.	hypothetical protein	2951349	645
ACICU_RS13940		Derived by automated computational analysis using gene prediction method: Protein Homology.	pyridoxine 5'-phosphate synthase	2952000	726
ACICU_RS13945		Derived by automated computational analysis using gene prediction method: Protein Homology.	DNA repair protein RecO	2952739	714
ACICU_RS13950		Derived by automated computational analysis using gene prediction method: Protein Homology.	hypothetical protein	2953462	201
ACICU_RS13955		Derived by automated computational analysis using gene prediction method: Protein Homology.	GTPase Era	2953681	1029
ACICU_RS13960	rnc	cytoplasmic enzyme involved in processing rRNA and some mRNAs; substrates typically have dsRNA regions; forms a homodimer; have N-terminal nuclease and C-terminal RNA-binding domains; requires magnesium as preferred ion for activity; Derived by automated computational analysis using gene prediction method: Protein Homology.	ribonuclease 3	2954715	693
ACICU_RS13970		Derived by automated computational analysis using gene prediction method: Protein Homology.	S26 family signal peptidase	2955777	828
ACICU_RS13975		Derived by automated computational analysis using gene prediction method: Protein Homology.	elongation factor 4	2956675	1818
ACICU_RS13980		Derived by automated computational analysis using gene prediction method: Protein Homology.	thioesterase	2958667	453
ACICU_RS13985		Derived by automated computational analysis using gene prediction method: Protein Homology.	serine protease	2959240	1377
ACICU_RS13990		catalyzes the formation of oxaloacetate from L-aspartate; Derived by automated computational analysis using gene prediction method: Protein Homology.	L-aspartate oxidase	2960847	1644
ACICU_RS13995		Derived by automated computational analysis using gene prediction method: Protein Homology.	thioesterase	2962545	417
ACICU_RS14000		Derived by automated computational analysis using gene prediction method: Protein Homology.	thymidylate kinase	2963099	600
ACICU_RS14005		Derived by automated computational analysis using gene prediction method: Protein Homology.	hypothetical protein	2963708	1071
ACICU_RS14010		Derived by automated computational analysis using gene prediction method: Protein Homology.	4-amino-4-deoxychorismate lyase	2964780	813
ACICU_RS14015		Derived by automated computational analysis using gene prediction method: Protein Homology.	ABC transporter permease	2965856	1008
ACICU_RS14020		Derived by automated computational analysis using gene prediction method: Protein Homology.	esterase	2966894	609
ACICU_RS14025		Derived by automated computational analysis using gene prediction method: Protein Homology.	sulfate transporter	2967583	834
ACICU_RS14030	cysW	Part of the ABC transporter complex cysAWTP involved in sulfate/thiosulfate import; Derived by automated computational analysis using gene prediction method: Protein Homology.	sulfate/thiosulfate transporter permease subunit	2968413	885
ACICU_RS14035		Derived by automated computational analysis using gene prediction method: Protein Homology.	sulfate ABC transporter ATP-binding protein	2969309	1062
ACICU_RS14040		Derived by automated computational analysis using gene prediction method: Protein Homology.	CysB family transcriptional regulator	2970442	924
ACICU_RS14050	dapD	catalyzes the formation of N-succinyl-2-amino-6-ketopimelate from succinyl-CoA and tetrahydrodipicolinate in the lysine biosynthetic pathway; Derived by automated computational analysis using gene prediction method: Protein Homology.	2,3,4,5-tetrahydropyridine-2,6-dicarboxylate N-succinyltransferase	2972489	822
ACICU_RS14055		Derived by automated computational analysis using gene prediction method: Protein Homology.	7-carboxy-7-deazaguanine synthase	2973389	711
ACICU_RS14060		Derived by automated computational analysis using gene prediction method: Protein Homology.	7-cyano-7-deazaguanine synthase	2974140	672
ACICU_RS14065		Derived by automated computational analysis using gene prediction method: Protein Homology.	membrane protein	2974825	417
ACICU_RS14070		Derived by automated computational analysis using gene prediction method: Protein Homology.	ATPase	2975333	687
ACICU_RS14075		Derived by automated computational analysis using gene prediction method: Protein Homology.	peroxiredoxin	2976037	462
ACICU_RS14080		Derived by automated computational analysis using gene prediction method: Protein Homology.	hypothetical protein	2976620	570
ACICU_RS14085		Derived by automated computational analysis using gene prediction method: Protein Homology.	nicotinamide-nucleotide adenylyltransferase	2977260	633
ACICU_RS14090		Derived by automated computational analysis using gene prediction method: Protein Homology.	enoly-CoA hydratase	2977960	801
ACICU_RS14095		Derived by automated computational analysis using gene prediction method: Protein Homology.	NIF3 1	2978757	318
ACICU_RS14100		Derived by automated computational analysis using gene prediction method: Protein Homology.	hypothetical protein	2979143	126
ACICU_RS14105		Derived by automated computational analysis using gene prediction method: Protein Homology.	Bcr/CflA family drug resistance efflux transporter	2979469	1206
ACICU_RS14110		Derived by automated computational analysis using gene prediction method: Protein Homology.	phosphoribosylformylglycinamidine synthase	2980757	3834
ACICU_RS14115		Derived by automated computational analysis using gene prediction method: Protein Homology.	deoxyguanosinetriphosphate triphosphohydrolase	2984900	1341
ACICU_RS14120		Derived by automated computational analysis using gene prediction method: Protein Homology.	Holliday junction DNA helicase RuvA	2986332	600
ACICU_RS14125	ruvB	promotes strand exchange during homologous recombination; RuvAB complex promotes branch migration; RuvABC complex scans the DNA during branch migration and resolves Holliday junctions at consensus sequences; forms hexameric rings around opposite DNA arms; requires ATP for branch migration and orientation of RuvAB complex determines direction of migration; Derived by automated computational analys…	Holliday junction DNA helicase RuvB	2986940	1005
ACICU_RS14135		Derived by automated computational analysis using gene prediction method: Protein Homology.	thioesterase	2989694	408
ACICU_RS14140		membrane spanning protein in TolA-TolQ-TolR complex; involved in the tonB-independent uptake of group A colicins; Derived by automated computational analysis using gene prediction method: Protein Homology.	Tol-Pal system subunit TolQ	2990125	699
ACICU_RS14145		Derived by automated computational analysis using gene prediction method: Protein Homology.	gramicidin S synthase	2990882	396
ACICU_RS14155	tolB	forms dimers; may be involved in cell envelope integrity; interacts with outer membrane proteins and with the C-terminal domain of inner membrane protein TolA; Derived by automated computational analysis using gene prediction method: Protein Homology.	translocation protein TolB	2992721	1281
ACICU_RS14160		Derived by automated computational analysis using gene prediction method: Protein Homology.	peptidoglycan-binding protein	2994029	564
ACICU_RS14165		Derived by automated computational analysis using gene prediction method: Protein Homology.	hypothetical protein	2994647	189
ACICU_RS14170		Derived by automated computational analysis using gene prediction method: Protein Homology.	fructose 1,6-bisphosphatase	2995018	972
ACICU_RS14175		Derived by automated computational analysis using gene prediction method: Protein Homology.	rRNA methyltransferase	2996046	777
ACICU_RS14180		Derived by automated computational analysis using gene prediction method: Protein Homology.	DNA-directed RNA polymerase sigma-70 factor	2996982	615
ACICU_RS14190		Derived by automated computational analysis using gene prediction method: Protein Homology.	hypothetical protein	2997896	390
ACICU_RS14205		Derived by automated computational analysis using gene prediction method: Protein Homology.	DnaA regulatory inactivator Hda	3002993	699
ACICU_RS14210		Derived by automated computational analysis using gene prediction method: Protein Homology.	AI-2E family transporter	3003712	1194
ACICU_RS14215		catalyzes the formation of 1-(5-phosphoribosyl)-5-aminoimidazole from 2-(formamido)-N1-(5-phosphoribosyl)acetamidine and ATP in purine biosynthesis; Derived by automated computational analysis using gene prediction method: Protein Homology.	phosphoribosylformylglycinamidine cyclo-ligase	3005040	1071
ACICU_RS14220		Derived by automated computational analysis using gene prediction method: Protein Homology.	phosphoribosylglycinamide formyltransferase	3006110	627
ACICU_RS14225		Derived by automated computational analysis using gene prediction method: Protein Homology.	hydrolase	3006800	810
ACICU_RS14230		Derived by automated computational analysis using gene prediction method: Protein Homology.	peptidase S49	3007628	1017
ACICU_RS14250		Derived by automated computational analysis using gene prediction method: Protein Homology.	multidrug ABC transporter substrate-binding protein	3012917	1236
ACICU_RS14255		Derived by automated computational analysis using gene prediction method: Protein Homology.	membrane protein	3014400	909
ACICU_RS14260		Derived by automated computational analysis using gene prediction method: Protein Homology.	hypothetical protein	3015319	468
ACICU_RS14265		Derived by automated computational analysis using gene prediction method: Protein Homology.	hypothetical protein	3016061	942
ACICU_RS14270		Derived by automated computational analysis using gene prediction method: Protein Homology.	3-phosphoserine/phosphohydroxythreonine aminotransferase	3017240	1080
ACICU_RS14275		Derived by automated computational analysis using gene prediction method: Protein Homology.	transporter	3018699	1488
ACICU_RS14280		Derived by automated computational analysis using gene prediction method: Protein Homology.	RND transporter	3020199	1122
ACICU_RS14285		Derived by automated computational analysis using gene prediction method: Protein Homology.	multidrug ABC transporter permease	3021384	1071
ACICU_RS14290		Derived by automated computational analysis using gene prediction method: Protein Homology.	multidrug ABC transporter permease	3022451	1092
ACICU_RS14295		Derived by automated computational analysis using gene prediction method: Protein Homology.	hypothetical protein	3023807	795
ACICU_RS14300		Derived by automated computational analysis using gene prediction method: Protein Homology.	glycosyl transferase family 2	3024598	981
ACICU_RS14305		Derived by automated computational analysis using gene prediction method: Protein Homology.	polysaccharide biosynthesis protein GtrA	3025578	381
ACICU_RS14310		Derived by automated computational analysis using gene prediction method: Protein Homology.	dolichyl-phosphate-mannose--protein mannosyltransferase	3025968	1647
ACICU_RS14315		Derived by automated computational analysis using gene prediction method: Protein Homology.	DNA gyrase subunit A	3027666	2715
ACICU_RS14320		Derived by automated computational analysis using gene prediction method: Protein Homology.	electron transfer flavoprotein subunit beta	3030746	933
ACICU_RS14325		Derived by automated computational analysis using gene prediction method: Protein Homology.	EtfB protein	3031696	750
ACICU_RS14330		Derived by automated computational analysis using gene prediction method: Protein Homology.	tyrosine recombinase XerC	3032881	927
ACICU_RS14340	dapF	involved in lysine biosynthesis; DAP epimerase; produces DL-diaminopimelate from LL-diaminopimelate; Derived by automated computational analysis using gene prediction method: Protein Homology.	diaminopimelate epimerase	3034642	846
ACICU_RS14345		Derived by automated computational analysis using gene prediction method: Protein Homology.	diaminopimelate decarboxylase	3035493	1251
ACICU_RS14350		Derived by automated computational analysis using gene prediction method: Protein Homology.	hypothetical protein	3036766	225
ACICU_RS14355		Derived by automated computational analysis using gene prediction method: Protein Homology.	alanine glycine permease	3037131	1407
ACICU_RS14360		Sms; stabilizes the strand-invasion intermediate during the DNA repair; involved in recombination of donor DNA and plays an important role in DNA damage repair after exposure to mutagenic agents; Derived by automated computational analysis using gene prediction method: Protein Homology.	DNA repair protein RadA	3039027	1389
ACICU_RS14365		Derived by automated computational analysis using gene prediction method: Protein Homology.	membrane protein	3040497	978
ACICU_RS14370		Derived by automated computational analysis using gene prediction method: Protein Homology.	elongation factor P--(R)-beta-lysine ligase	3041533	975
ACICU_RS14375		Derived by automated computational analysis using gene prediction method: Protein Homology.	erythronate-4-phosphate dehydrogenase	3042504	1068
ACICU_RS14380		Derived by automated computational analysis using gene prediction method: Protein Homology.	hypothetical protein	3043676	393
ACICU_RS14385		involved in the production or activity of formate dehydrogenase-H which is active when nitrate is not present during anaerobic growth; Derived by automated computational analysis using gene prediction method: Protein Homology.	formate dehydrogenase accessory protein FdhD	3044188	792
ACICU_RS14390		Derived by automated computational analysis using gene prediction method: Protein Homology.	hypothetical protein	3045058	2382
ACICU_RS14395		Derived by automated computational analysis using gene prediction method: Protein Homology.	glycerate kinase	3047862	1158
ACICU_RS14400		Derived by automated computational analysis using gene prediction method: Protein Homology.	TetR family transcriptional regulator	3049016	567
ACICU_RS14410		Derived by automated computational analysis using gene prediction method: Protein Homology.	nitroreductase	3050525	606
ACICU_RS14435		Derived by automated computational analysis using gene prediction method: Protein Homology.	peptide synthetase	3055702	3999
ACICU_RS14440		Derived by automated computational analysis using gene prediction method: Protein Homology.	hypothetical protein	3060284	555
ACICU_RS14450		Derived by automated computational analysis using gene prediction method: Protein Homology.	transcription elongation factor GreB	3061098	495
ACICU_RS14455		Derived by automated computational analysis using gene prediction method: Protein Homology.	ABC transporter substrate-binding protein	3061965	1113
ACICU_RS14460		Derived by automated computational analysis using gene prediction method: Protein Homology.	hypothetical protein	3063169	384
ACICU_RS14465		Derived by automated computational analysis using gene prediction method: Protein Homology.	tRNA 2-thiocytidine biosynthesis protein TtcA	3063759	906
ACICU_RS14470		Derived by automated computational analysis using gene prediction method: Protein Homology.	transglycosylase	3065168	864
ACICU_RS14475		Derived by automated computational analysis using gene prediction method: Protein Homology.	protease HtpX	3066289	906
ACICU_RS14480		Derived by automated computational analysis using gene prediction method: Protein Homology.	hypothetical protein	3067244	576
ACICU_RS14485		Derived by automated computational analysis using gene prediction method: Protein Homology.	multidrug efflux RND transporter permease subunit	3067892	3096
ACICU_RS14490		Derived by automated computational analysis using gene prediction method: Protein Homology.	glycerophosphoryl diester phosphodiesterase	3071251	1143
ACICU_RS14495		Derived by automated computational analysis using gene prediction method: Protein Homology.	hydrolase	3072438	963
ACICU_RS14500		Derived by automated computational analysis using gene prediction method: Protein Homology.	diacylglycerol kinase	3073507	375
ACICU_RS14510		Derived by automated computational analysis using gene prediction method: Protein Homology.	molecular chaperone GroES	3075758	291
ACICU_RS14525		Derived by automated computational analysis using gene prediction method: Protein Homology.	diacylglycerol kinase	3086858	939
ACICU_RS14530		catalyzes the phosphorylation and decarboxylation of oxaloacetate to form phosphoenolpyruvate using GTP; Derived by automated computational analysis using gene prediction method: Protein Homology.	phosphoenolpyruvate carboxykinase	3088188	1833
ACICU_RS14535		Derived by automated computational analysis using gene prediction method: Protein Homology.	glycerol-3-phosphate dehydrogenase	3090062	1518
ACICU_RS14540	glpK	Converts glycerol and ADP to glycerol-3-phosphate and ADP; Derived by automated computational analysis using gene prediction method: Protein Homology.	glycerol kinase	3091734	1509
ACICU_RS14545		Derived by automated computational analysis using gene prediction method: Protein Homology.	MFS transporter	3093629	1320
ACICU_RS14550		Derived by automated computational analysis using gene prediction method: Protein Homology.	hypothetical protein	3095065	423
ACICU_RS14555		Derived by automated computational analysis using gene prediction method: Protein Homology.	methyltransferase	3095510	669
ACICU_RS14560		catalyzes the formation of 5,10-methenyltetrahydrofolate from 5,10-methylenetetrahydrofolate and subsequent formation of 10-formyltetrahydrofolate from 5,10-methenyltetrahydrofolate; Derived by automated computational analysis using gene prediction method: Protein Homology.	bifunctional 5,10-methylene-tetrahydrofolate dehydrogenase/5,10-methylene-tetrahydrofolate cyclohydrolase	3096419	849
ACICU_RS14585		Derived by automated computational analysis using gene prediction method: Protein Homology.	hypothetical protein	3099793	366
ACICU_RS14590		Derived by automated computational analysis using gene prediction method: Protein Homology.	hypothetical protein	3100159	315
ACICU_RS14595	folP	catalyzes the formation of dihydropteroate from 2-amino-4-hydroxy-6-hydroxymethyl-7,8-dihydropteridine diphosphate and 4-aminobenzoate; Derived by automated computational analysis using gene prediction method: Protein Homology.	dihydropteroate synthase	3100608	852
ACICU_RS14600		Derived by automated computational analysis using gene prediction method: Protein Homology.	ATP-dependent metalloprotease	3101591	1896
ACICU_RS14605		Derived by automated computational analysis using gene prediction method: Protein Homology.	ribosomal RNA large subunit methyltransferase E	3103621	651
ACICU_RS14610		Derived by automated computational analysis using gene prediction method: Protein Homology.	RNA-binding protein	3104471	324
ACICU_RS14615		Derived by automated computational analysis using gene prediction method: Protein Homology.	hypothetical protein	3104809	537
ACICU_RS14625		Derived by automated computational analysis using gene prediction method: Protein Homology.	carbamoyl-phosphate synthase small subunit	3106306	1140
ACICU_RS14630	carB	four CarB-CarA dimers form the carbamoyl phosphate synthetase holoenzyme that catalyzes the production of carbamoyl phosphate; CarB is responsible for the amidotransferase activity; Derived by automated computational analysis using gene prediction method: Protein Homology.	carbamoyl phosphate synthase large subunit	3107460	3231
ACICU_RS14635	greA	necessary for efficient RNA polymerase transcription elongation past template-encoded arresting sites; arresting sites in DNA have the property of trapping a certain fraction of elongating RNA polymerases that pass through, resulting in locked ternary complexes. Cleavage of the nascent transcript by cleavage factors such as GreA or GreB allows the resumption of elongation from the new 3'terminus;…	transcription elongation factor GreA	3110778	477
ACICU_RS14640		Derived by automated computational analysis using gene prediction method: Protein Homology.	chloramphenicol acetyltransferase CAT	3111333	633
ACICU_RS14645		Derived by automated computational analysis using gene prediction method: Protein Homology.	universal stress protein	3112088	438
ACICU_RS14650		Derived by automated computational analysis using gene prediction method: Protein Homology.	methyltransferase	3112581	342
ACICU_RS14660		Derived by automated computational analysis using gene prediction method: Protein Homology.	metallophosphatase	3113705	1725
ACICU_RS14700		Derived by automated computational analysis using gene prediction method: Protein Homology.	sodium:proton antiporter	3128932	1503
ACICU_RS14705		Derived by automated computational analysis using gene prediction method: Protein Homology.	neutral zinc metallopeptidase	3130672	900
ACICU_RS14710		Derived by automated computational analysis using gene prediction method: Protein Homology.	membrane protein	3131601	924
ACICU_RS14715		Derived by automated computational analysis using gene prediction method: Protein Homology.	tryptophan--tRNA ligase	3132732	1014
ACICU_RS14720		Catalyzes the only substrate-level phosphorylation in the TCA cycle; Derived by automated computational analysis using gene prediction method: Protein Homology.	succinyl-CoA synthetase subunit alpha	3134158	891
ACICU_RS14725	sucC	catalyzes the interconversion of succinyl-CoA and succinate; Derived by automated computational analysis using gene prediction method: Protein Homology.	succinyl-CoA ligase subunit beta	3135063	1167
ACICU_RS14730		E3 component of 2-oxoglutarate dehydrogenase complex; catalyzes the oxidation of dihydrolipoamide to lipoamide; Derived by automated computational analysis using gene prediction method: Protein Homology.	dihydrolipoamide dehydrogenase	3136377	1434
ACICU_RS14735		Derived by automated computational analysis using gene prediction method: Protein Homology.	dihydrolipoamide succinyltransferase	3137873	1197
ACICU_RS14740		Derived by automated computational analysis using gene prediction method: Protein Homology.	2-oxoglutarate dehydrogenase subunit E1	3139069	2841
ACICU_RS14745	sdhB	part of four member succinate dehydrogenase enzyme complex that forms a trimeric complex (trimer of tetramers); SdhA/B are the catalytic subcomplex and can exhibit succinate dehydrogenase activity in the absence of SdhC/D which are the membrane components and form cytochrome b556; SdhC binds ubiquinone; oxidizes succinate to fumarate while reducing ubiquinone to ubiquinol; the catalytic subunits …	succinate dehydrogenase iron-sulfur subunit	3142480	711
ACICU_RS14750		part of four member fumarate reductase enzyme complex FrdABCD which catalyzes the reduction of fumarate to succinate during anaerobic respiration; FrdAB are the catalytic subcomplex consisting of a flavoprotein subunit and an iron-sulfur subunit, respectively; FrdCD are the membrane components which interact with quinone and are involved in electron transfer; the catalytic subunits are similar to…	succinate dehydrogenase flavoprotein subunit	3143205	1836
ACICU_RS14755		Derived by automated computational analysis using gene prediction method: Protein Homology.	succinate dehydrogenase	3145053	366
ACICU_RS14760		Derived by automated computational analysis using gene prediction method: Protein Homology.	succinate dehydrogenase	3145418	393
ACICU_RS14765	gltA	type II enzyme; in Escherichia coli this enzyme forms a trimer of dimers which is allosterically inhibited by NADH and competitively inhibited by alpha-ketoglutarate; allosteric inhibition is lost when Cys206 is chemically modified which also affects hexamer formation; forms oxaloacetate and acetyl-CoA and water from citrate and coenzyme A; functions in TCA cycle, glyoxylate cycle and respiration…	type II citrate synthase	3146774	1275
ACICU_RS14770		Derived by automated computational analysis using gene prediction method: Protein Homology.	hypothetical protein	3148119	468
ACICU_RS14775		Derived by automated computational analysis using gene prediction method: Protein Homology.	rhodanese-like domain-containing protein	3148716	933
ACICU_RS14795		Derived by automated computational analysis using gene prediction method: Protein Homology.	hypothetical protein	3152125	525
ACICU_RS14800		Derived by automated computational analysis using gene prediction method: Protein Homology.	hypothetical protein	3152725	207
ACICU_RS14805		sigma factors are initiation factors that promote the attachment of RNA polymerase to specific initiation sites and are then released; this is the primary sigma factor of bacteria; Derived by automated computational analysis using gene prediction method: Protein Homology.	RNA polymerase sigma factor RpoD	3153290	1887
ACICU_RS14810		Derived by automated computational analysis using gene prediction method: Protein Homology.	hypothetical protein	3155274	288
ACICU_RS14815		Derived by automated computational analysis using gene prediction method: Protein Homology.	lipoate-protein ligase B	3155745	654
ACICU_RS14820		Derived by automated computational analysis using gene prediction method: Protein Homology.	hypothetical protein	3156479	534
ACICU_RS14825		Derived by automated computational analysis using gene prediction method: Protein Homology.	alcohol dehydrogenase	3157014	1185
ACICU_RS14830		Derived by automated computational analysis using gene prediction method: Protein Homology.	putrescine/spermidine ABC transporter	3158449	1401
ACICU_RS14835		Derived by automated computational analysis using gene prediction method: Protein Homology.	FMN reductase	3159889	561
ACICU_RS14845		member of the SPOUT superfamily of RNA methyltransferases; Derived by automated computational analysis using gene prediction method: Protein Homology.	RNA methyltransferase	3160996	474
ACICU_RS14850		Derived by automated computational analysis using gene prediction method: Protein Homology.	sirohydrochlorin ferrochelatase	3161546	1374
ACICU_RS14855		Derived by automated computational analysis using gene prediction method: Protein Homology.	serine--tRNA ligase	3162987	1272
ACICU_RS14860		Derived by automated computational analysis using gene prediction method: Protein Homology.	hypothetical protein	3164377	789
ACICU_RS14865		Derived by automated computational analysis using gene prediction method: Protein Homology.	outer membrane lipoprotein carrier protein LolA	3165293	696
ACICU_RS14870	rpmA	involved in the peptidyltransferase reaction during translation; Derived by automated computational analysis using gene prediction method: Protein Homology.	50S ribosomal protein L27	3166229	258
ACICU_RS14875	rplU	Derived by automated computational analysis using gene prediction method: Protein Homology.	50S ribosomal protein L21	3166505	312
ACICU_RS14880		Derived by automated computational analysis using gene prediction method: Protein Homology.	hypothetical protein	3166913	300
ACICU_RS14885		Derived by automated computational analysis using gene prediction method: Protein Homology.	solanesyl diphosphate synthase	3167260	978
ACICU_RS14890		Derived by automated computational analysis using gene prediction method: Protein Homology.	recombinase	3168252	2061
ACICU_RS14900		Derived by automated computational analysis using gene prediction method: Protein Homology.	AdeA/AdeI family multidrug efflux RND transporter periplasmic adaptor subunit	3171148	1251
ACICU_RS14905		Derived by automated computational analysis using gene prediction method: Protein Homology.	AdeB family multidrug efflux RND transporter permease subunit	3172411	3177
ACICU_RS14910		Derived by automated computational analysis using gene prediction method: Protein Homology.	adeC/adeK/oprM family multidrug efflux complex outer membrane factor	3175587	1455
ACICU_RS14915		Derived by automated computational analysis using gene prediction method: Protein Homology.	hypothetical protein	3177151	348
ACICU_RS14920		Derived by automated computational analysis using gene prediction method: Protein Homology.	metal-binding protein	3177506	435
ACICU_RS14925		Derived by automated computational analysis using gene prediction method: Protein Homology.	polyketide cyclase	3177937	435
ACICU_RS14930		Derived by automated computational analysis using gene prediction method: Protein Homology.	oxidoreductase	3178426	807
ACICU_RS14935		Derived by automated computational analysis using gene prediction method: Protein Homology.	hypothetical protein	3179258	678
ACICU_RS14940		Derived by automated computational analysis using gene prediction method: Protein Homology.	valine--tRNA ligase	3180132	2880
ACICU_RS14955		Derived by automated computational analysis using gene prediction method: Protein Homology.	transporter	3184901	906
ACICU_RS14960		Derived by automated computational analysis using gene prediction method: Protein Homology.	LysR family transcriptional regulator	3185923	885
ACICU_RS14965		Derived by automated computational analysis using gene prediction method: Protein Homology.	ammonium transporter	3187110	1188
ACICU_RS14970		Derived by automated computational analysis using gene prediction method: Protein Homology.	hypothetical protein	3188450	699
ACICU_RS14995		Derived by automated computational analysis using gene prediction method: Protein Homology.	MFS transporter	3194806	1248
ACICU_RS15000		Derived by automated computational analysis using gene prediction method: Protein Homology.	acyltransferase	3196181	627
ACICU_RS15005		Derived by automated computational analysis using gene prediction method: Protein Homology.	esterase	3196875	918
ACICU_RS15010		Derived by automated computational analysis using gene prediction method: Protein Homology.	membrane protein	3197898	462
ACICU_RS15015		Derived by automated computational analysis using gene prediction method: Protein Homology.	membrane protein	3198388	855
ACICU_RS15020		Derived by automated computational analysis using gene prediction method: Protein Homology.	hypothetical protein	3199310	369
ACICU_RS15030		Derived by automated computational analysis using gene prediction method: Protein Homology.	3-methylitaconate isomerase	3200808	1188
ACICU_RS15035		involved in the transport across the cytoplasmic membrane of D-alanine, D-serine and glycine; Derived by automated computational analysis using gene prediction method: Protein Homology.	amino acid permease	3202375	1356
ACICU_RS15045		Hsp31 stabilizes early unfolding protein intermediates under severe heat stress; Derived by automated computational analysis using gene prediction method: Protein Homology.	molecular chaperone	3203893	876
ACICU_RS15050		Derived by automated computational analysis using gene prediction method: Protein Homology.	NAD(P)H quinone oxidoreductase	3204971	999
ACICU_RS15055		Derived by automated computational analysis using gene prediction method: Protein Homology.	AraC family transcriptional regulator	3206016	894
ACICU_RS15060		Derived by automated computational analysis using gene prediction method: Protein Homology.	undecaprenyl-diphosphatase	3207068	819
ACICU_RS15065		Derived by automated computational analysis using gene prediction method: Protein Homology.	PaaX family transcriptional regulator	3208242	801
ACICU_RS15070		Derived by automated computational analysis using gene prediction method: Protein Homology.	fatty acid desaturase	3209149	993
ACICU_RS15075		Derived by automated computational analysis using gene prediction method: Protein Homology.	AraC family transcriptional regulator	3210184	1035
ACICU_RS15080		Derived by automated computational analysis using gene prediction method: Protein Homology.	NAD(P)H dehydrogenase	3211382	699
ACICU_RS15100		Derived by automated computational analysis using gene prediction method: Protein Homology.	O-acetyltransferase	3215966	1386
ACICU_RS15105		Derived by automated computational analysis using gene prediction method: Protein Homology.	hypothetical protein	3217381	174
ACICU_RS15110		involved in the processing of the 5'end of 16S rRNA; Derived by automated computational analysis using gene prediction method: Protein Homology.	ribonuclease G	3217694	1455
ACICU_RS15115		Maf; overexpression in Bacillus subtilis inhibits septation in the dividing cell; Derived by automated computational analysis using gene prediction method: Protein Homology.	septum formation inhibitor Maf	3219262	561
ACICU_RS15125		Derived by automated computational analysis using gene prediction method: Protein Homology.	rod shape-determining protein MreC	3220288	858
ACICU_RS15130		functions in MreBCD complex in some organisms; Derived by automated computational analysis using gene prediction method: Protein Homology.	rod shape-determining protein	3221162	1041
ACICU_RS15135		Derived by automated computational analysis using gene prediction method: Protein Homology.	glutamyl-tRNA amidotransferase subunit C	3222336	315
ACICU_RS15140		Derived by automated computational analysis using gene prediction method: Protein Homology.	glutamyl-tRNA(Gln) amidotransferase subunit A	3222704	1479
ACICU_RS15145	gatB	allows the formation of correctly charged Asn-tRNA(Asn) or Gln-tRNA(Gln) through the transamidation of misacylated Asp-tRNA(Asn) or Glu-tRNA(Gln) in organisms which lack either or both of asparaginyl-tRNA or glutaminyl-tRNA synthetases; reaction takes place in the presence of glutamine and ATP through an activated phospho-Asp-tRNA(Asn) or phospho-Glu-tRNA; Derived by automated computational analy…	glutamyl-tRNA amidotransferase subunit B	3224182	1470
ACICU_RS15155		Derived by automated computational analysis using gene prediction method: Protein Homology.	glutamine amidotransferase	3227295	579
ACICU_RS15160		Derived by automated computational analysis using gene prediction method: Protein Homology.	hypothetical protein	3227952	519
ACICU_RS15165		Derived by automated computational analysis using gene prediction method: Protein Homology.	hypothetical protein	3228554	1068
ACICU_RS15180		Derived by automated computational analysis using gene prediction method: Protein Homology.	threonine dehydratase	3231968	1236
ACICU_RS15185		Derived by automated computational analysis using gene prediction method: Protein Homology.	alpha/beta hydrolase	3233401	972
ACICU_RS15190		Derived by automated computational analysis using gene prediction method: Protein Homology.	transporter	3234541	1476
ACICU_RS15195		Derived by automated computational analysis using gene prediction method: Protein Homology.	hypothetical protein	3236439	204
ACICU_RS15200		Derived by automated computational analysis using gene prediction method: Protein Homology.	P-nitrobenzoate reductase NfnB	3237153	705
ACICU_RS15205		Derived by automated computational analysis using gene prediction method: Protein Homology.	Bcr/CflA family drug resistance efflux transporter	3237885	1215
ACICU_RS15210		Derived by automated computational analysis using gene prediction method: Protein Homology.	membrane protein	3239278	2124
ACICU_RS15215		Derived by automated computational analysis using gene prediction method: Protein Homology.	hypothetical protein	3241502	576
ACICU_RS15220		Derived by automated computational analysis using gene prediction method: Protein Homology.	membrane protein	3242235	2547
ACICU_RS15225		Derived by automated computational analysis using gene prediction method: Protein Homology.	hypothetical protein	3244908	786
ACICU_RS15235		Derived by automated computational analysis using gene prediction method: Protein Homology.	peptidase	3246183	504
ACICU_RS15240		Derived by automated computational analysis using gene prediction method: Protein Homology.	hypothetical protein	3246776	369
ACICU_RS15245		Derived by automated computational analysis using gene prediction method: Protein Homology.	hypothetical protein	3247249	909
ACICU_RS15250		Derived by automated computational analysis using gene prediction method: Protein Homology.	bacteriolytic lipoprotein entericidin B	3248259	141
ACICU_RS15255		Derived by automated computational analysis using gene prediction method: Protein Homology.	succinyl-diaminopimelate desuccinylase	3248525	1137
ACICU_RS15260		Derived by automated computational analysis using gene prediction method: Protein Homology.	hypothetical protein	3249697	465
ACICU_RS15265		Derived by automated computational analysis using gene prediction method: Protein Homology.	hybrid sensor histidine kinase/response regulator	3250158	4521
ACICU_RS15270		Derived by automated computational analysis using gene prediction method: Protein Homology.	chemotaxis protein	3254825	2079
ACICU_RS15275		Derived by automated computational analysis using gene prediction method: Protein Homology.	twitching motility protein PilT	3256950	537
ACICU_RS15280		Derived by automated computational analysis using gene prediction method: Protein Homology.	two-component system response regulator	3257547	363
ACICU_RS15285		Derived by automated computational analysis using gene prediction method: Protein Homology.	transcriptional regulator	3257933	384
ACICU_RS15290		Derived by automated computational analysis using gene prediction method: Protein Homology.	hypothetical protein	3258599	639
ACICU_RS15295		Derived by automated computational analysis using gene prediction method: Protein Homology.	hemolysin D	3259297	1119
ACICU_RS15300		Derived by automated computational analysis using gene prediction method: Protein Homology.	nodulation protein NolG	3260431	3099
ACICU_RS15305		catalyzes the formation of prolyl-tRNA(Pro) from proline and tRNA(Pro); Derived by automated computational analysis using gene prediction method: Protein Homology.	proline--tRNA ligase	3263588	1716
ACICU_RS15310		Derived by automated computational analysis using gene prediction method: Protein Homology.	hypothetical protein	3265358	342
ACICU_RS15315		Derived by automated computational analysis using gene prediction method: Protein Homology.	hypothetical protein	3265911	345
ACICU_RS15320		Derived by automated computational analysis using gene prediction method: Protein Homology.	hypothetical protein	3266345	357
ACICU_RS15325		Derived by automated computational analysis using gene prediction method: Protein Homology.	toxin	3266844	450
ACICU_RS15330		Derived by automated computational analysis using gene prediction method: Protein Homology.	hypothetical protein	3267510	723
ACICU_RS15335		Derived by automated computational analysis using gene prediction method: Protein Homology.	thiol:disulfide interchange protein	3268378	711
ACICU_RS15340		Derived by automated computational analysis using gene prediction method: Protein Homology.	hypothetical protein	3269271	825
ACICU_RS15345		Derived by automated computational analysis using gene prediction method: Protein Homology.	transporter	3270130	924
ACICU_RS15360		Derived by automated computational analysis using gene prediction method: Protein Homology.	3-methyladenine DNA glycosylase	3274499	567
ACICU_RS15365		Derived by automated computational analysis using gene prediction method: Protein Homology.	DNA-formamidopyrimidine glycosylase	3275141	825
ACICU_RS15370		rotamase C; accelerates isomerization of the peptidyl prolyl bond; Derived by automated computational analysis using gene prediction method: Protein Homology.	peptidyl-prolyl cis-trans isomerase	3275985	291
ACICU_RS15375		Derived by automated computational analysis using gene prediction method: Protein Homology.	hypothetical protein	3276286	354
ACICU_RS15380	mscL	homopentamer; channel that opens in response to pressure or hypoosmotic shock; Derived by automated computational analysis using gene prediction method: Protein Homology.	large-conductance mechanosensitive channel	3276781	432
ACICU_RS15385		Derived by automated computational analysis using gene prediction method: Protein Homology.	GTP-binding protein	3277468	1836
ACICU_RS15390		high-affinity transporter for xanthine; Derived by automated computational analysis using gene prediction method: Protein Homology.	xanthine permease	3279482	1359
ACICU_RS15395		Derived by automated computational analysis using gene prediction method: Protein Homology.	ribosomal RNA small subunit methyltransferase C	3280903	1014
ACICU_RS15400		Derived by automated computational analysis using gene prediction method: Protein Homology.	lysine transporter	3281938	1461
ACICU_RS15405		Derived by automated computational analysis using gene prediction method: Protein Homology.	RNA-splicing ligase RtcB	3283675	1206
ACICU_RS15410		Derived by automated computational analysis using gene prediction method: Protein Homology.	hypothetical protein	3284884	159
ACICU_RS15420		Derived by automated computational analysis using gene prediction method: Protein Homology.	type 4 fimbrial biogenesis protein FimT	3286619	516
ACICU_RS15425		Catalyzes the synthesis of acetoacetyl coenzyme A from two molecules of acetyl coenzyme A. It can also act as a thiolase, catalyzing the reverse reaction and generating two-carbon units from the four-carbon product of fatty acid oxidation; Derived by automated computational analysis using gene prediction method: Protein Homology.	acetyl-CoA acetyltransferase	3287243	1176
ACICU_RS15430		Derived by automated computational analysis using gene prediction method: Protein Homology.	hypothetical protein	3288545	444
ACICU_RS15435		Derived by automated computational analysis using gene prediction method: Protein Homology.	quaternary ammonium transporter	3289031	354
ACICU_RS15445		Derived by automated computational analysis using gene prediction method: Protein Homology.	sulfite reductase	3289944	1644
ACICU_RS15450		Derived by automated computational analysis using gene prediction method: Protein Homology.	glucose dehydrogenase	3291754	2406
ACICU_RS15455		Derived by automated computational analysis using gene prediction method: Protein Homology.	porin	3294333	1254
ACICU_RS15465		Derived by automated computational analysis using gene prediction method: Protein Homology.	AraC family transcriptional regulator	3297050	1011
ACICU_RS15470		Catalyzes the synthesis of acetoacetyl coenzyme A from two molecules of acetyl coenzyme A. It can also act as a thiolase, catalyzing the reverse reaction and generating two-carbon units from the four-carbon product of fatty acid oxidation; Derived by automated computational analysis using gene prediction method: Protein Homology.	3-ketoacyl-CoA thiolase	3298232	1206
ACICU_RS15485		Derived by automated computational analysis using gene prediction method: Protein Homology.	patatin family protein	3302028	861
ACICU_RS15490		Derived by automated computational analysis using gene prediction method: Protein Homology.	GNAT family acetyltransferase	3302918	420
ACICU_RS15500		Derived by automated computational analysis using gene prediction method: Protein Homology.	hemolysin III	3304689	642
ACICU_RS15505		Derived by automated computational analysis using gene prediction method: Protein Homology.	MFS transporter	3305465	1311
ACICU_RS15510		Derived by automated computational analysis using gene prediction method: Protein Homology.	hypothetical protein	3306840	444
ACICU_RS15515	secA	functions in protein export; can interact with acidic membrane phospholipids and the SecYEG protein complex; binds to preproteins; binds to ATP and undergoes a conformational change to promote membrane insertion of SecA/bound preprotein; ATP hydrolysis appears to drive release of the preprotein from SecA and deinsertion of SecA from the membrane; additional proteins SecD/F/YajC aid SecA recycling…	protein translocase subunit SecA	3307415	2724
ACICU_RS15520		Derived by automated computational analysis using gene prediction method: Protein Homology.	peroxidase	3310546	642
ACICU_RS15525		Derived by automated computational analysis using gene prediction method: Protein Homology.	MBL fold hydrolase	3311485	777
ACICU_RS15530		Derived by automated computational analysis using gene prediction method: Protein Homology.	protein-tyrosine-phosphatase	3312258	579
ACICU_RS15540		Derived by automated computational analysis using gene prediction method: Protein Homology.	bifunctional folylpolyglutamate synthase/dihydrofolate synthase	3313916	1287
ACICU_RS15545		Derived by automated computational analysis using gene prediction method: Protein Homology.	acetyl-CoA carboxylase carboxyltransferase subunit beta	3315199	897
ACICU_RS15550		Derived by automated computational analysis using gene prediction method: Protein Homology.	tryptophan synthase subunit alpha	3316092	804
ACICU_RS15555		Derived by automated computational analysis using gene prediction method: Protein Homology.	AraC family transcriptional regulator	3317140	1050
ACICU_RS15560		Derived by automated computational analysis using gene prediction method: Protein Homology.	metal-dependent hydrolase	3318310	876
ACICU_RS15570		Derived by automated computational analysis using gene prediction method: Protein Homology.	hypothetical protein	3320227	513
ACICU_RS15575		Derived by automated computational analysis using gene prediction method: Protein Homology.	tryptophan synthase subunit beta	3320749	1230
ACICU_RS15595		Derived by automated computational analysis using gene prediction method: Protein Homology.	glycerophosphoryl diester phosphodiesterase	3325610	714
ACICU_RS15600		Derived by automated computational analysis using gene prediction method: Protein Homology.	META domain-containing protein	3326352	531
ACICU_RS15605		Derived by automated computational analysis using gene prediction method: Protein Homology.	fatty acid desaturase	3327091	1173
ACICU_RS15610		Derived by automated computational analysis using gene prediction method: Protein Homology.	hypothetical protein	3328377	1443
ACICU_RS15615		Derived by automated computational analysis using gene prediction method: Protein Homology.	DNA-binding response regulator	3329883	687
ACICU_RS15620		Derived by automated computational analysis using gene prediction method: Protein Homology.	two-component sensor histidine kinase	3330589	1659
ACICU_RS15625		Derived by automated computational analysis using gene prediction method: Protein Homology.	hypothetical protein	3332379	381
ACICU_RS15630		Derived by automated computational analysis using gene prediction method: Protein Homology.	acyl-CoA dehydrogenase	3333049	1803
ACICU_RS15635		Derived by automated computational analysis using gene prediction method: Protein Homology.	acyl-CoA dehydrogenase	3335019	1782
ACICU_RS15650		Derived by automated computational analysis using gene prediction method: Protein Homology.	hypothetical protein	3338746	483
ACICU_RS15655		Derived by automated computational analysis using gene prediction method: Protein Homology.	hypothetical protein	3339267	384
ACICU_RS15660		Derived by automated computational analysis using gene prediction method: Protein Homology.	hypothetical protein	3339815	447
ACICU_RS15665		Derived by automated computational analysis using gene prediction method: Protein Homology.	phospholipase D	3340456	1464
ACICU_RS15670		Derived by automated computational analysis using gene prediction method: Protein Homology.	TonB-dependent receptor	3341995	2058
ACICU_RS15675		Derived by automated computational analysis using gene prediction method: Protein Homology.	hypothetical protein	3344188	765
ACICU_RS15680		Derived by automated computational analysis using gene prediction method: Protein Homology.	aspartate--tRNA ligase	3345122	1779
ACICU_RS15730		Derived by automated computational analysis using gene prediction method: Protein Homology.	nucleoside-diphosphate sugar epimerase	3354720	891
ACICU_RS15735		catalyzes the transamination of the branched-chain amino acids to their respective alpha-keto acids; Derived by automated computational analysis using gene prediction method: Protein Homology.	branched chain amino acid aminotransferase	3355678	927
ACICU_RS15740		Derived by automated computational analysis using gene prediction method: Protein Homology.	glutamine-synthetase adenylyltransferase	3356629	2751
ACICU_RS15745		Derived by automated computational analysis using gene prediction method: Protein Homology.	two-component sensor histidine kinase	3359448	1269
ACICU_RS15770		Derived by automated computational analysis using gene prediction method: Protein Homology.	S-adenosylmethionine:tRNA ribosyltransferase-isomerase	3365631	1038
ACICU_RS15775		Derived by automated computational analysis using gene prediction method: Protein Homology.	membrane protein	3366822	1029
ACICU_RS15780		Derived by automated computational analysis using gene prediction method: Protein Homology.	membrane protein	3367938	570
ACICU_RS15785	tgt	Exchanges the guanine residue with 7-aminomethyl-7-deazaguanine in tRNAs with GU(N) anticodons (tRNA-Asp, -Asn, -His and -Tyr); Derived by automated computational analysis using gene prediction method: Protein Homology.	queuine tRNA-ribosyltransferase	3368683	1134
ACICU_RS15790		Derived by automated computational analysis using gene prediction method: Protein Homology.	preprotein translocase subunit YajC	3369915	330
ACICU_RS15795	secD	part of the preprotein secretory system; when complexed with proteins SecF and YajC, SecDFyajC stimulates the proton motive force-driven protein translocation, and appears to be required for the release of mature proteins from the extracytoplasmic side of the membrane; Derived by automated computational analysis using gene prediction method: Protein Homology.	preprotein translocase subunit SecD	3370296	1902
ACICU_RS15800		Derived by automated computational analysis using gene prediction method: Protein Homology.	preprotein translocase subunit SecF	3372209	963
ACICU_RS15805		Derived by automated computational analysis using gene prediction method: Protein Homology.	phosphopantothenoylcysteine decarboxylase	3373236	1254
ACICU_RS15810		Derived by automated computational analysis using gene prediction method: Protein Homology.	hypothetical protein	3374602	708
ACICU_RS15815		Derived by automated computational analysis using gene prediction method: Protein Homology.	hypothetical protein	3375371	912
[truncated: 392 more rows]
