# Supplementary material for: Development and evaluation of a core genome multilocus typing scheme for whole-genome sequence-based typing of Acinetobacter baumannii
Source: PLoS One. 2017 Jun 8;12(6):e0179228. doi: 10.1371/journal.pone.0179228 (PMC5464626; doi:10.1371/journal.pone.0179228)
Supplement: S3 Table — (XLSX) [file pone.0179228.s004.xlsx]

## Sheet: Evaluation data set
Supp. Table 3. List of non-Acinetobacter baumannii genomes used for A. baumannii core genome genes evaluation
Strain	Species	BAPS Partition	NCBI Genome Status	ST "Oxford"a	ST "Pasteur"b	Coverage (Assembled)	NCBI/ENA Accession	% Good cgMLST Genes
NIPH 2119	A. nosocomialis	n/a	Scaffold	1035	76	286.0	APOP01	71.2
PHEA-2	A. pittii	n/a	Complete genome	1527	993	n/a	NC_016603.1	37.3
ANC3680	A. calcoaceticus	n/a	Scaffold	1043	539	86.0	APQH01	24.2
aBartual et al. Development of a multilocus sequence typing scheme for characterization of clinical isolates of Acinetobacter baumannii. J Clin Microbiol 2005, 43:4382-4390.
bDiancourt et al. The population structure of Acinetobacter baumannii: expanding multiresistant clones from an ancestral susceptible genetic pool. PLoS One 2010, 7:e10034.
cnot available
dST not included in BAPS analysis
