# Supplementary material for: Development and evaluation of a core genome multilocus typing scheme for whole-genome sequence-based typing of Acinetobacter baumannii
Source: PLoS One. 2017 Jun 8;12(6):e0179228. doi: 10.1371/journal.pone.0179228 (PMC5464626; doi:10.1371/journal.pone.0179228)
Supplement: S4 Table — (XLSX) [file pone.0179228.s005.xlsx]

## Sheet: A_baumannii_2251_1220
Supp. Table 4: Allelic profiles of all 53 A. baumannii isolates used for cgMLST cluster type calibration.
% Good cgMLST Genes	Strain	ST "Pasteur"	ST "Oxford"	Epi Info	City of Isolation	ACICU_RS00005 (A. baumannii cgMLST 2390 targets ACICU)	ACICU_RS00010 (A. baumannii cgMLST 2390 targets ACICU)	ACICU_RS00015 (A. baumannii cgMLST 2390 targets ACICU)	ACICU_RS00020 (A. baumannii cgMLST 2390 targets ACICU)	ACICU_RS00025 (A. baumannii cgMLST 2390 targets ACICU)	ACICU_RS00030 (A. baumannii cgMLST 2390 targets ACICU)	ACICU_RS00035 (A. baumannii cgMLST 2390 targets ACICU)	ACICU_RS00040 (A. baumannii cgMLST 2390 targets ACICU)	ACICU_RS00045 (A. baumannii cgMLST 2390 targets ACICU)	ACICU_RS00050 (A. baumannii cgMLST 2390 targets ACICU)	ACICU_RS00055 (A. baumannii cgMLST 2390 targets ACICU)	ACICU_RS00065 (A. baumannii cgMLST 2390 targets ACICU)	ACICU_RS00070 (A. baumannii cgMLST 2390 targets ACICU)	ACICU_RS00075 (A. baumannii cgMLST 2390 targets ACICU)	ACICU_RS00085 (A. baumannii cgMLST 2390 targets ACICU)	ACICU_RS00090 (A. baumannii cgMLST 2390 targets ACICU)	ACICU_RS00095 (A. baumannii cgMLST 2390 targets ACICU)	ACICU_RS00100 (A. baumannii cgMLST 2390 targets ACICU)	ACICU_RS00115 (A. baumannii cgMLST 2390 targets ACICU)	ACICU_RS00125 (A. baumannii cgMLST 2390 targets ACICU)	ACICU_RS00130 (A. baumannii cgMLST 2390 targets ACICU)	ACICU_RS00135 (A. baumannii cgMLST 2390 targets ACICU)	ACICU_RS00140 (A. baumannii cgMLST 2390 targets ACICU)	ACICU_RS00145 (A. baumannii cgMLST 2390 targets ACICU)	ACICU_RS00150 (A. baumannii cgMLST 2390 targets ACICU)	ACICU_RS00155 (A. baumannii cgMLST 2390 targets ACICU)	ACICU_RS00165 (A. baumannii cgMLST 2390 targets ACICU)	ACICU_RS00170 (A. baumannii cgMLST 2390 targets ACICU)	ACICU_RS00175 (A. baumannii cgMLST 2390 targets ACICU)	ACICU_RS00180 (A. baumannii cgMLST 2390 targets ACICU)	ACICU_RS00185 (A. baumannii cgMLST 2390 targets ACICU)	ACICU_RS00190 (A. baumannii cgMLST 2390 targets ACICU)	ACICU_RS00195 (A. baumannii cgMLST 2390 targets ACICU)	ACICU_RS00200 (A. baumannii cgMLST 2390 targets ACICU)	ACICU_RS00235 (A. baumannii cgMLST 2390 targets ACICU)	ACICU_RS00240 (A. baumannii cgMLST 2390 targets ACICU)	ACICU_RS00250 (A. baumannii cgMLST 2390 targets ACICU)	ACICU_RS00255 (A. baumannii cgMLST 2390 targets ACICU)	ACICU_RS00260 (A. baumannii cgMLST 2390 targets ACICU)	ACICU_RS00265 (A. baumannii cgMLST 2390 targets ACICU)	ACICU_RS00270 (A. baumannii cgMLST 2390 targets ACICU)	ACICU_RS00275 (A. baumannii cgMLST 2390 targets ACICU)	ACICU_RS00280 (A. baumannii cgMLST 2390 targets ACICU)	ACICU_RS00285 (A. baumannii cgMLST 2390 targets ACICU)
99.9	UKK_0056	2	350	Hospital 1	Berlin	11	24	19	19	19	2	4	1	20	20	1	16	5	17	22	21	5	5	5	5	2	5	5	5	3	5	5	4	5	5	2	5	5	4	5	4	24	3	19	16	16	19	20	26
99.9	UKK_0057	2	350	Hospital 1	Berlin	11	24	19	19	19	2	4	1	20	20	1	16	5	17	22	21	5	5	5	5	2	5	5	5	3	5	5	4	5	5	2	5	5	4	5	4	24	3	19	16	16	19	20	26
99.9	UKK_0058	2	350	Hospital 1	Berlin	11	24	19	19	19	2	4	1	20	20	1	16	5	17	22	21	5	5	5	5	2	5	5	5	3	5	5	4	5	5	2	5	5	4	5	4	24	3	19	16	16	19	20	26
99.4	UKK_0004	15	438	Hospital 2 - Berlin 2005	Berlin	6	15	11	11	15	2	4	1	15	13	1	10	1	11	14	12	13	12	14	14	12	10	14	13	9	20	5	4	5	5	2	5	5	4	5	4	5	4	5	4	4	4	4	25
99.3	UKK_0005	15	438	Hospital 2 - Berlin 2005	Berlin	6	15	11	11	15	2	4	1	15	13	1	10	1	11	14	12	13	12	14	14	12	10	14	13	9	20	5	4	5	5	2	5	5	4	5	4	5	4	5	4	4	4	4	25
99.2	UKK_0006	15	438	Hospital 2 - Berlin 2005	Berlin	6	15	11	11	15	2	4	1	15	13	1	10	1	11	14	12	13	12	14	14	12	10	14	13	9	20	5	4	5	5	2	5	5	4	5	4	5	4	5	4	4	4	4	25
99.1	UKK_0007	15	438	Hospital 2 - Berlin 2005	Berlin	6	15	11	11	15	2	4	1	15	13	1	10	1	11	14	12	13	12	14	14	12	10	14	13	9	20	5	4	5	5	2	5	5	4	5	4	5	4	5	4	4	4	4	25
99.8	UKK_0008	2	436	Hospital 2 - Berlin 2006	Berlin	2	19	2	2	2	2	2	1	2	2	2	2	2	2	2	2	2	2	9	2	2	2	2	2	2	2	2	2	2	2	1	2	2	1	2	2	2	1	2	1	1	1	1	2
99.8	UKK_0012	2	436	Hospital 2 - Berlin 2006	Berlin	2	19	2	2	2	2	2	1	2	2	2	2	2	2	2	2	2	2	9	2	2	2	2	2	2	2	2	2	2	2	1	2	2	1	2	2	2	1	2	1	1	1	1	2
99.7	UKK_0016	2	436	Hospital 2 - Berlin 2006	Berlin	2	19	2	2	2	2	2	1	2	2	2	2	2	2	2	2	2	2	9	2	2	2	2	2	2	2	2	2	2	2	1	2	2	1	2	2	2	1	2	1	1	1	1	2
99.7	UKK_0024	2	436	Hospital 2 - Berlin 2006	Berlin	2	19	2	2	2	2	2	1	2	2	2	2	2	2	2	2	2	2	9	2	2	2	2	2	2	2	2	2	2	2	1	2	2	1	2	2	2	1	2	1	1	1	1	2
99.8	UKK_0031	2	436	Hospital 2 - Berlin 2006	Berlin	2	19	2	2	2	2	2	1	2	2	2	2	2	2	2	2	2	2	9	2	2	2	2	2	2	2	2	2	2	2	1	2	2	1	2	2	2	1	2	1	1	1	1	2
99.8	UKK_0038	2	436	Hospital 2 - Berlin 2006	Berlin	2	19	2	2	2	2	2	1	2	2	2	2	2	2	2	2	2	2	9	2	2	2	2	2	2	2	2	2	2	2	1	2	2	1	2	2	2	1	2	1	1	1	1	2
99.8	UKK_0047	2	436	Hospital 2 - Berlin 2006	Berlin	2	19	2	2	2	2	2	1	2	2	2	2	2	2	2	2	2	2	9	2	2	2	2	2	2	2	2	2	2	2	1	2	2	1	2	2	2	1	2	1	1	1	1	2
99.8	UKK_0052	2	436	Hospital 2 - Berlin 2006	Berlin	2	19	2	2	2	2	2	1	2	2	2	2	2	2	2	2	2	2	9	2	2	2	2	2	2	2	2	2	2	2	1	2	2	1	2	2	2	1	2	1	1	1	1	2
99.8	UKK_0252	2	218	Hospital 4	Leverkusen	2	9	2	2	2	2	2	1	2	2	2	2	2	2	2	2	2	2	9	2	2	2	2	2	2	2	2	2	2	9	1	2	2	7	2	2	2	1	2	1	1	1	1	2
99.7	UKK_0253	2	195	Hospital 4	Leverkusen	2	19	2	2	2	2	2	1	2	2	2	2	2	2	2	2	2	2	2	2	2	2	2	2	2	2	2	2	2	2	1	2	2	1	2	2	2	1	2	1	1	1	1	2
99.7	UKK_0254	2	218	Hospital 4	Leverkusen	2	9	2	2	2	2	2	1	2	2	2	2	2	2	2	2	2	2	9	2	2	2	2	2	2	2	2	2	2	9	1	2	2	7	2	2	2	1	2	1	1	1	1	2
99.9	UKK_0255	2	195	Hospital 4	Leverkusen	2	19	2	2	2	2	2	1	2	2	2	2	2	2	2	2	2	2	2	2	2	2	2	2	2	2	2	2	2	2	1	2	2	1	2	2	2	1	2	1	1	1	1	2
99.7	UKK_0256	2	195	Hospital 4	Leverkusen	2	19	2	2	2	2	2	1	2	2	2	2	2	2	2	2	2	2	2	2	2	2	2	2	2	2	2	2	2	2	1	2	2	1	2	2	2	1	2	1	1	1	1	2
99.8	UKK_0260	2	218	Hospital 4	Leverkusen	2	9	2	2	2	2	2	1	2	2	2	2	2	2	2	2	2	2	9	2	2	2	2	2	2	2	2	2	2	9	1	2	2	7	2	2	2	1	2	1	1	1	1	2
99.7	UKK_0263	2	218	Hospital 4	Leverkusen	2	9	2	2	2	2	2	1	2	2	2	2	2	2	2	2	2	2	9	2	2	2	2	2	2	2	2	2	2	9	1	2	2	7	2	2	2	1	2	1	1	1	1	2
99.7	UKK_0264	2	195	Hospital 4	Leverkusen	2	19	2	2	2	2	2	1	2	2	2	2	2	2	2	2	2	2	2	2	2	2	2	2	2	2	2	2	2	2	1	2	2	1	2	2	2	1	2	1	1	1	1	2
99.9	UKK_0266	2	218	Hospital 4	Leverkusen	2	9	2	2	2	2	2	1	2	2	2	2	2	2	2	2	2	2	9	2	2	2	2	2	2	2	2	2	2	9	1	2	2	7	2	2	2	1	2	1	1	1	1	2
99.6	UKK_0173	2	558	Hospital 6	Cologne	6	15	11	11	15	2	4	1	21	22	2	17	2	18	23	23	23	21	21	27	15	10	24	23	1	22	23	3	15	21	1	12	18	17	15	16	25	20	21	17	17	20	23	28
99.6	UKK_0174	2	558	Hospital 6	Cologne	6	15	11	11	15	2	4	1	21	22	2	17	2	18	23	23	23	21	21	27	15	10	24	23	1	22	23	3	15	21	1	12	18	17	15	16	25	20	21	17	17	20	23	28
99.6	UKK_0177	2	558	Hospital 6	Cologne	6	15	11	11	15	2	4	1	21	22	2	17	2	18	23	23	23	21	21	27	15	10	24	23	1	22	23	3	15	21	1	12	18	17	15	16	25	20	21	17	17	20	23	28
99.3	UKK_0178	2	448	Hospital 6	Cologne	1	1	1	1	1	1	1	1	1	1	1	1	1	1	1	1	1	1	1	1	1	1	1	1	1	1	1	1	1	1	1	1	1	16	? (not found)	1	1	1	1	1	1	1	1	1
99.2	UKK_0179	2	448	Hospital 6	Cologne	1	1	1	1	1	1	1	1	1	1	1	1	1	1	1	1	1	1	1	1	1	1	1	1	1	1	1	1	1	1	1	1	1	16	? (not found)	1	1	1	1	1	1	1	1	1
99.2	UKK_0180	2	448	Hospital 6	Cologne	1	1	1	1	1	1	1	1	1	1	1	1	1	1	1	1	1	1	1	1	1	1	1	1	1	1	1	1	1	1	1	1	1	16	? (not found)	1	1	1	1	1	1	1	1	1
99.2	UKK_0185	2	448	Hospital 7	Cologne	1	1	1	1	1	1	1	1	1	1	1	1	1	1	1	1	21	1	1	1	1	1	1	1	1	1	1	1	1	1	1	1	1	16	? (not found)	1	1	1	1	1	1	1	1	1
99.2	UKK_0193	2	448	Hospital 7	Cologne	1	1	1	1	1	1	1	1	1	1	1	1	1	1	1	1	21	1	1	1	1	1	1	1	1	1	1	1	1	1	1	1	1	16	? (not found)	1	1	1	1	1	1	1	1	1
99.2	UKK_0196	2	448	Hospital 7	Cologne	1	1	1	1	1	1	1	1	1	1	1	1	1	1	1	1	21	1	1	1	1	1	1	1	1	1	1	1	1	1	1	1	1	16	? (not found)	1	1	1	1	1	1	1	1	1
99.2	UKK_0182	2	448	Hospital 7	Cologne	1	1	1	1	1	1	1	1	1	1	1	1	1	1	1	1	21	1	1	1	1	1	1	1	1	1	1	1	1	1	1	1	1	16	? (not found)	1	1	1	1	1	1	1	1	1
99.0	UKK_0183	2	448	Hospital 7	Cologne	1	1	1	1	1	1	1	1	1	1	1	1	1	1	1	1	21	1	1	1	1	1	1	1	1	1	1	1	1	1	1	1	1	16	? (not found)	1	1	1	1	1	1	1	1	1
99.0	UKK_0306	136	1118	Hospital 8	Ludwigshafen	1	20	15	15	16	2	4	3	16	21	1	13	9	14	18	22	22	16	18	25	2	14	23	22	2	21	19	9	11	20	1	2	14	3	6	13	20	16	20	12	2	15	21	17
99.0	UKK_0318	136	1118	Hospital 8	Ludwigshafen	1	20	15	15	16	2	4	3	16	21	1	13	9	14	18	22	22	16	18	25	2	14	23	22	2	21	19	9	11	20	1	2	14	3	6	13	20	16	20	12	2	15	21	17
99.1	UKK_0412	94	933	Hospital 8	Ludwigshafen	1	1	1	1	1	1	1	1	1	1	1	1	1	1	1	1	1	1	1	1	1	1	1	1	1	1	1	1	1	1	1	1	1	16	1	1	1	1	1	1	1	1	1	1
99.2	UKK_0413	94	933	Hospital 8	Ludwigshafen	1	1	1	1	1	1	1	1	1	1	1	1	1	1	1	1	1	1	1	1	1	1	1	1	1	1	1	1	1	1	1	1	1	16	1	1	1	1	1	1	1	1	1	1
99.1	UKK_0414	94	933	Hospital 8	Ludwigshafen	1	1	1	1	1	1	1	1	1	1	1	1	1	1	1	1	1	1	1	1	1	1	1	1	1	1	1	1	1	1	1	1	1	16	1	1	1	1	1	1	1	1	1	1
99.1	UKK_0415	94	933	Hospital 8	Ludwigshafen	1	1	1	1	1	1	1	1	1	1	1	1	1	1	1	1	1	1	1	1	1	1	1	1	1	1	1	1	1	1	1	1	1	16	1	1	1	1	1	1	1	? (not found)	1	1
99.2	UKK_0283	25	229	Hospital 9	Aachen	6	10	18	1	8	1	4	1	1	1	1	1	1	1	9	1	1	1	10	26	1	3	9	9	1	1	9	3	7	10	1	6	8	8	7	1	9	8	8	6	4	7	22	27
99.2	UKK_0284	25	229	Hospital 9	Aachen	6	10	18	1	8	1	4	1	1	1	1	1	1	1	9	1	1	1	10	26	1	3	9	9	1	1	9	3	7	10	1	6	8	8	7	1	9	8	8	6	4	7	22	27
99.2	UKK_0285	25	229	Hospital 9	Aachen	6	10	18	1	8	1	4	1	1	1	1	1	1	1	9	1	1	1	10	26	1	3	9	9	1	1	9	3	7	10	1	6	8	8	7	1	9	8	8	6	4	7	22	27
99.1	UKK_0286	25	229	Hospital 9	Aachen	6	10	18	1	8	1	4	1	1	1	1	1	1	1	9	1	1	1	10	26	1	3	9	9	1	1	9	3	7	10	1	6	8	8	7	1	9	8	8	6	4	7	22	27
98.2	UKK_0290	25	229	Hospital 9	Aachen	6	10	18	1	8	1	4	1	1	1	1	1	1	1	9	1	1	1	10	26	1	3	9	9	1	1	9	3	7	10	1	6	8	8	7	1	9	8	8	6	4	7	22	27
99.2	UKK_0295	25	229	Hospital 9	Aachen	6	10	18	1	8	1	4	1	1	1	1	1	1	1	9	1	1	1	10	26	1	3	9	9	1	1	9	3	7	10	1	6	8	8	7	1	9	8	8	6	4	7	22	27
99.0	UKK_0386	25	229	Hospital 10	Bonn	6	10	18	1	8	1	4	1	1	1	1	1	1	1	9	1	1	1	10	26	1	3	9	9	1	1	9	3	7	10	1	6	8	8	7	1	9	8	8	6	4	7	22	27
99.1	UKK_0409	25	229	Hospital 10	Bonn	6	10	18	1	8	1	4	1	1	1	1	1	1	1	9	1	1	1	10	26	1	3	9	9	1	1	9	3	7	10	1	6	8	8	7	1	9	8	8	6	4	7	22	27
98.8	UKK_0333	157	391	Hospital 11	Cologne	1	5	5	5	5	1	4	1	5	5	2	5	5	5	5	4	5	5	5	5	2	5	5	5	3	5	5	4	5	5	2	5	5	4	5	4	5	4	5	4	4	4	4	5
98.8	UKK_0334	157	391	Hospital 11	Cologne	1	5	5	5	5	1	4	1	5	5	2	5	5	5	5	4	5	5	5	5	2	5	5	5	3	5	5	4	5	5	2	5	5	4	5	4	5	4	5	4	4	4	4	5
98.7	UKK_0368	157	391	Hospital 11	Cologne	1	5	5	5	5	1	4	1	5	5	2	5	5	5	5	4	5	5	5	5	2	5	5	5	3	5	5	4	5	5	2	5	5	4	5	4	5	4	5	4	4	4	4	5
98.7	UKK_0369	157	391	Hospital 11	Cologne	1	5	5	5	5	1	4	1	5	5	2	5	5	5	5	4	5	5	5	5	2	5	5	5	3	5	5	4	5	5	2	5	5	4	5	4	5	4	5	4	4	4	4	5
[truncated: 2,347 more columns]
